# Supplementary material for: p53 partial loss-of-function mutations sensitize to chemotherapy
Source: Oncogene. 2021 Dec 14;41(7):1011–23. doi: 10.1038/s41388-021-02141-5 (PMC8837531; doi:10.1038/s41388-021-02141-5)
Supplement: Supplementary file 2 — Supplementary Table S1 [file 41388_2021_2141_MOESM2_ESM.xlsx]

## Sheet: Fig. 2C
Gene sets used for GSEA in Fig. 2C
MSIG_C2_BIOCARTA_P53HYPOXIA_PATHWAY (Homo sapiens)	MSIG_C2_BIOCARTA_P53_PATHWAY (Homo sapiens)	MSIG_C2_PID_P53_DOWNSTREAM_PATHWAY (Homo sapiens)	MSIG_C2_KEGG_P53_SIGNALING_PATHWAY (Homo sapiens)	MSIG_C2_INGA_TP53_TARGETS (Homo sapiens)	MSIG_H_HALLMARK_P53_PATHWAY (Homo sapiens)
Cdkn1a	Cdkn1a	Gdf15	Tp53i3	Cdkn1a	Clca2
Mdm2	Mdm2	Tp53i3	Cdkn1a	Mdm2	Fdxr
Bax	Bax	Fdxr	Sesn2	Sesn1	Nupr1
Gadd45a	Gadd45a	Cdkn1a	Serpinb5	Sfn	Cdkn1a
Tp53	Apaf1	Btg2	Mdm2	Tnfrsf10b	Btg2
Hic1	Pcna	Tp53inp1	Sesn1	Bax	Gls2
Igfbp3	Tp53	Serpinb5	Fas	Bbc3	Phlda3
Akt1	E2f1	Mdm2	Cd82	Gadd45a	Serpinb5
Fhl2	Ccne1	Tap1	Ddb2	Ier3	Mdm2
Csnk1a1	Atm	Sesn1	Rrm2b	Pmaip1	Tap1
Nqo1	Cdk2	Tnfrsf10d	Sfn	Pcna	Sesn1
Rpa1	Cdk4	Fas	Perp	Ccng1	Dram1
Hif1a		Cav1	Zmat3	Fos	Sdc1
Atm		Plk3	Tp73	Igfbp3	Fas
Taf1		Cd82	Tnfrsf10b		Plk3
Mapk8		Ddb2	Bax		Dgka
Hsp90aa1		Rrm2b	Bbc3		Cyfip2
Csnk1d		Sfn	Gadd45a		Cd82
Ep300		Perp	Serpine1		Ddb2
Nfkbib		Tnfrsf10a	Ppm1d		Sfn
Hspa1a		Tp73	Ei24		Perp
		Znf385a	Apaf1		Procr
		Tnfrsf10b	Pmaip1		Zmat3
		Bax	Tp53		Retsat
		Vcan	Ccng1		Polh
		Triap1	Pten		Ankra2
		Scn3b	Rprm		Bax
		Bak1	Igfbp3		Triap1
		Bbc3	Ccnd3		Bak1
		Gadd45a	Mdm4		Gadd45a
		Atf3	Tsc2		Atf3
		Rps27l	Ccne1		Hbegf
		Serpine1	Casp3		Rhbdf2
		Col18a1	Ccne2		Xpc
		Tgfa	Bid		Rps27l
		Casp6	Shisa5		Krt17
		Irf5	Atm		Ralgds
		Prkab1	Steap3		Aen
		Pcbp4	Gadd45g		Fbxw7
		Apaf1	Sesn3		Hspa4l
		Vdr	Cdk2		Plk2
		Ccnk	Rchy1		Tgfa
		Pmaip1	Siah1		Eps8l2
		Pcna	Atr		Sat1
		Tp53	Gadd45b		Ninj1
		Ccng1	Chek2		Blcap
		Gpx1	Cdkn2a		Pvt1
		Epha2	Casp9		Abhd4
		Ddit4	Cdk4		Traf4
		Rnf144b	Cycs		Ak1
		Aifm2	Chek1		Ier3
		Arid3a	Ccng2		Ppm1d
		Tyrp1	Rrm2		Ei24
		Bcl2a1	Cdk1		Prkab1
		Pml	Gtse1		Slc35d1
		Hic1	Ccnb2		Apaf1
		Pten	Ccnb1		Ddit3
		Egfr			Tax1bp3
		Htt			Vdr
		Dusp5			Iscu
		S100a2			Rnf19b
		Ctsd			Hras
		Igfbp3			Ccnk
		Pou4f1			Pitpnc1
		Edn2			Cgrrf1
		Jun			Fuca1
		Ndrg1			Pcna
		Mlh1			Tp53
		Mcl1			F2r
		Snai2			Ccng1
		Lif			Plxnb2
		Tsc2			Epha2
		E2f1			Tm7sf3
		Nfyc			Ccp110
		Bnip3l			Ddit4
		Ppp1r13b			Rad51c
		Tfdp1			Sec61a1
		Kat2a			Rgs16
		E2f3			Rab40c
		Dgcr8			Hmox1
		Bid			Wrap73
		Dusp1			Rap2b
		Steap3			Ada
		Bcl2l1			Wwp1
		Trrap			Mknk2
		Crebbp			Ier5
		Map4k4			Ip6k2
		Jmy			Ifi30
		Mmp2			Ephx1
		Nfya			Ctsd
		Dkk1			Fos
		Drosha			Tnfsf9
		Ddx5			Vamp8
		Tada2b			Gm2a
		Pms2			Ccnd3
		Rchy1			Abcc5
		Cse1l			Socs1
		Msh2			Tcn2
		Spp1			Mapkapk3
		Tp53bp2			Hist1h1c
		Ep300			Cdkn2b
		Bcl2l2			Jun
		Prmt1			Ndrg1
		Nfyb			Fgf13
		Sp1			Txnip
		Apc			Ctsf
		Carm1			Pom121
		Taf9			Ppp1r15a
		Smarca4			Mxd4
		Hdac2			Lif
		Cebpz			Bmp2
		Bcl6			Trib3
		E2f2			Cd81
		Ccnb1			Def6
					S100a10
					Ercc5
					Rpl18
					Mxd1
					H2afj
					Rps12
					Sertad3
					Rxra
					Rpl36
					Nudt15
					Prmt2
					App
					Rad9a
					Pmm1
					Hint1
					Hdac3
					Dcxr
					Slc19a2
					S100a4
					Steap3
					Kif13b
					Foxo3
					Tspyl2
					Btg1
					Irak1
					Csrnp2
					Zbtb16
					Stom
					Cdk5r1
					Fam162a
					Ldhb
					Acvr1b
					Tob1
					Baiap2
					Rchy1
					Jag2
					Zfp36l1
					Hist3h2a
					Upp1
					Slc3a2
					Cdkn2aip
					Sp1
					Nol8
					Tsc22d1
					Rrp8
					Trafd1
					Hexim1
					Dnttip2
					Klf4
					Ptpn14
					Cdkn2a
					Slc7a11
					Tprkb

## Sheet: Fig. 2D
Gene sets used for GSEA in Fig. 2D
P53 ChIP-Seq TARGET GENES (Homo sapiens)	MSIG_H_HALLMARK_P53_PATHWAY (Homo sapiens)
Ankrd65	Clca2
Plch2	Fdxr
Megf6	Nupr1
Hes2	Cdkn1a
Lnctam34a	Btg2
Casz1	Gls2
Draxin	Phlda3
Padi4	Serpinb5
Klhdc7a	Mdm2
Fuca1	Tap1
Ahdc1	Sesn1
Fgr	Dram1
Ptpru	Sdc1
Laptm5	Fas
Plk3	Plk3
Cpt2	Dgka
Gadd45a	Cyfip2
Clca2	Cd82
Slc44a3	Ddb2
Ac104506.1	Sfn
Sars	Perp
Csf1	Procr
Fam72b	Zmat3
Prkab2	Retsat
Them5	Polh
Flg-as1	Ankra2
Lce1b	Bax
Zbtb7b	Triap1
Arhgap30	Bak1
Nos1ap	Gadd45a
Fmo4	Atf3
Phlda3	Hbegf
Btg2	Rhbdf2
Hhat	Xpc
Rpl23ap25	Rps27l
March8	Krt17
Fam13c	Ralgds
Cdk1	Aen
Acta2	Fbxw7
Linc01164	Hspa4l
Trim22	Plk2
Ac124798.1	Tgfa
Ddb2	Eps8l2
Neat1	Sat1
Fosl1	Ninj1
Amotl1	Blcap
Nnmt	Pvt1
Tigar	Abhd4
Ybx3	Traf4
Tm7sf3	Ak1
Tspan11	Ier3
Tmem117	Ppm1d
Cers5	Ei24
Mdm2	Prkab1
E2f7	Slc35d1
Kitlg	Apaf1
Ikbip	Ddit3
Rasal1	Tax1bp3
Ccdc60	Vdr
Triap1	Iscu
Smim2-as1	Rnf19b
Bora	Hras
Tmem253	Ccnk
Lrp10	Pitpnc1
Dhrs2	Cgrrf1
Ccnk	Fuca1
Cep170b	Pcna
Rps27l	Tp53
Aen	F2r
Aldh1a3	Ccng1
Tmem204	Plxnb2
Ccp110	Epha2
Il4r	Tm7sf3
Il21r	Ccp110
Nupr1	Ddit4
Ac007342.4	Rad51c
Cdh8	Sec61a1
Slc12a4	Rgs16
Mtss1l	Rab40c
Wdr59	Hmox1
Slc46a1	Wrap73
Ankrd13b	Rap2b
Igfbp4	Ada
Krt17	Wwp1
Grn	Mknk2
Nsf	Ier5
Rad51c	Ip6k2
Amz2p1	Ifi30
Map2k6	Ephx1
Gaa	Ctsd
Ndufaf8	Fos
Aspscr1	Tnfsf9
Metrnl	Vamp8
Med16	Gm2a
Znf561	Ccnd3
Cyp4f3	Abcc5
Cyp4f2	Socs1
Gdf15	Tcn2
Ac010511.1	Mapkapk3
Fxyd3	Hist1h1c
Lgals7	Cdkn2b
Axl	Jun
Bbc3	Ndrg1
Bax	Fgf13
Pxdn	Txnip
Hs1bp3	Ctsf
Tp53i3	Pom121
Anxa4	Ppp1r15a
Tgfa	Mxd4
Ac104134.1	Lif
Tgfbrap1	Bmp2
Abca12	Trib3
Dnajb2	Cd81
Klhl30	Def6
Gpc1	S100a10
Znf337	Ercc5
Src	Rpl18
Sdc4	Mxd1
Pltp	H2afj
Clic6	Rps12
Pdxk	Sertad3
Slc19a1	Rxra
Rpl23ap4	Rpl36
Lif	Nudt15
Micall1	Prmt2
Xpc	App
Hhatl	Rad9a
Sema3b	Pmm1
Ac117402.1	Hint1
Golgb1	Hdac3
Alg1l	Dcxr
Gpr87	Slc19a2
Zmat3	S100a4
Apod	Steap3
Tbc1d14	Kif13b
Spata18	Foxo3
Plac8	Tspyl2
Hspa4l	Btg1
Tmem184c	Irak1
Purpl	Csrnp2
Plk2	Zbtb16
F2r	Stom
Smad5	Cdk5r1
Adrb2	Fam162a
Ccng1	Ldhb
Nop16	Acvr1b
Nbat1	Tob1
Ier3	Baiap2
C4a	Rchy1
C4b	Jag2
Ip6k3	Zfp36l1
Cdkn1a	Hist3h2a
Bmp5	Upp1
Al135905.1	Slc3a2
Ascc3	Cdkn2aip
Mad1l1	Sp1
Tp53tg1	Nol8
Akap9	Tsc22d1
Foxp2	Rrp8
Podxl	Trafd1
Akr1b10	Hexim1
Cald1	Dnttip2
Ac022568.1	Klf4
Rrm2b	Ptpn14
Pvt1	Cdkn2a
Bms1p10	Slc7a11
Bms1p11	Tprkb
Psat1
Tbc1d2
Linc01503
Cacfd1
Mid1
Pincr
Porcn
Eda2r

## Sheet: Fig. S2
Gene sets used for GSEA in Supplementary Fig. S2
HALLMARK_E2F_TARGETS	HALLMARK_MYC_TARGETS_V2
AK2	AIMP2
ANP32E	BYSL
ASF1A	CBX3
ASF1B	CDK4
ATAD2	DCTPP1
AURKA	DDX18
AURKB	DUSP2
BARD1	EXOSC5
BIRC5	FARSA
BRCA1	GNL3
BRCA2	GRWD1
BRMS1L	HK2
BUB1B	HSPD1
CBX5	HSPE1
CCNB2	IMP4
CCNE1	IPO4
CCP110	LAS1L
CDC20	MAP3K6
CDC25A	MCM4
CDC25B	MCM5
CDCA3	MPHOSPH10
CDCA8	MRTO4
CDK1	MYBBP1A
CDK4	MYC
CDKN1A	NDUFAF4
CDKN1B	NIP7
CDKN2A	NOC4L
CDKN2C	NOLC1
CDKN3	NOP16
CENPE	NOP2
CENPM	NOP56
CHEK1	NPM1
CHEK2	PA2G4
CIT	PES1
CKS1B	PHB
CKS2	PLK1
CNOT9	PLK4
CSE1L	PPAN
CTCF	PPRC1
CTPS1	PRMT3
DCK	PUS1
DCLRE1B	RABEPK
DCTPP1	RCL1
DDX39A	RRP12
DEK	RRP9
DEPDC1	SLC19A1
DIAPH3	SLC29A2
DLGAP5	SORD
DNMT1	SRM
DONSON	SUPV3L1
DSCC1	TBRG4
DUT	TCOF1
E2F8	TFB2M
EED	TMEM97
EIF2S1	UNG
ESPL1	UTP20
EXOSC8	WDR43
EZH2	WDR74
GINS1
GINS3
GINS4
GSPT1
H2AX
H2AZ1
HELLS
HMGA1
HMGB2
HMGB3
HMMR
HNRNPD
HUS1
ILF3
ING3
IPO7
JPT1
KIF18B
KIF22
KIF2C
KIF4A
KPNA2
LBR
LIG1
LMNB1
LUC7L3
LYAR
MAD2L1
MCM2
MCM3
MCM4
MCM5
MCM6
MCM7
MELK
MKI67
MLH1
MMS22L
MRE11
MSH2
MTHFD2
MXD3
MYBL2
MYC
NAA38
NAP1L1
NASP
NBN
NCAPD2
NME1
NOLC1
NOP56
NUDT21
NUP107
NUP153
NUP205
ORC2
ORC6
PA2G4
PAICS
PAN2
PCNA
PDS5B
PHF5A
PLK1
PLK4
PMS2
PNN
POLA2
POLD1
POLD2
POLD3
POLE
POLE4
POP7
PPM1D
PPP1R8
PRDX4
PRIM2
PRKDC
PRPS1
PSIP1
PSMC3IP
PTTG1
RACGAP1
RAD1
RAD21
RAD50
RAD51AP1
RAD51C
RAN
RANBP1
RBBP7
RFC1
RFC2
RFC3
RNASEH2A
RPA1
RPA2
RPA3
RRM2
SHMT1
SLBP
SMC1A
SMC3
SMC4
SMC6
SNRPB
SPAG5
SPC24
SPC25
SRSF1
SRSF2
SSRP1
STAG1
STMN1
SUV39H1
SYNCRIP
TACC3
TBRG4
TCF19
TFRC
TIMELESS
TIPIN
TK1
TMPO
TOP2A
TP53
TRA2B
TRIP13
TUBB
TUBG1
UBE2S
UBE2T
UBR7
UNG
USP1
WDR90
WEE1
XPO1
XRCC6
ZW10

## Sheet: Fig. 5F-H
Gene sets used for GSEA in Fig. 5F-H
MSIG_C2_BRUINS_UVC_RESPONSE_VIA_TP53_GROUP_A (Mus musculus)	MSIG_C2_INGA_TP53_TARGETS (Mus musculus)	MSIG_C2_PEREZ_TP53_TARGETS (Mus musculus)	MSIG_C2_PID_P53_DOWNSTREAM_PATHWAY (Mus musculus)	MSIG_H_HALLMARK_APOPTOSIS (Mus musculus)	MSIG_C2_KEGG_P53_SIGNALING_PATHWAY (Mus musculus)	MSIG_H_HALLMARK_P53_PATHWAY (Mus musculus)	P53_TARGETS_MEF (Mus musculus)	GENES_P53_MOUSE_FISCHER (Mus musculus)	SIGNATURE_KO_WT (Mus musculus)	SIGNATURE_WT_2H6H_0H (Mus musculus)
1110051m20rik	Gadd45a	Adamts5	Tgfa	Sod1	Ccne1	Tgfa	Gm20033	Ldlrap1	Slc14a1	Tnfrsf10b
Maoa	Thbs1	Aqp3	Drosha	Dap3	Gadd45a	Hbegf	Lama5	Carhsp1	Ift74	Zfp385a
Pdia2	Ier3	Tuft1	Col18a1	Slc20a1	Cdk4	Stom	Catsperg1	Plxna1	Kcnc3	Pidd1
Add2	Tnfrsf23	Hbegf	Taf9	Tgfbr3	Thbs1	Ak1	Ddit4	Ddx56	Adamts5	Gm10505
Cecr2	Tnfrsf26	Lrrc8e	Ak6	Rhot2	Perp	Sphk1	Gm22774	Col18a1	Nme4	Dcxr
Adam22	Tnfrsf22	Ldlrap1	Smarca4	Gadd45a	Serpine1	Abat	Slc12a7	Tnfrsf10b	Immp2l	Kif20a
Car8	Ccng1	Chst1	Msh2	Mgmt	Atm	Dnttip2	Dglucy	Cpne2	Cdc14b	Cdc25c
Zfp358	Fasl	Agpat3	E2f1	Ptk2	Casp9	Hint1	Efnb2	Msh6	Dnph1	Kank3
Kcnab3	Pcna	Col18a1	Aifm2	Brca1	Siah1a	Gadd45a	2900052l18rik	Phykpl	Eci3	Klhl26
Gtf2f1	Sfn	Smad6	Cebpz	Clu	Ppm1d	Itgb4	Mdm2	Polr1e	Strbp	Tpx2
Tfdp2	Mdm2	Mst1	Gm49776	Ppp2r5b	Tnfrsf23	Klk8	Cdkn1a	Abhd5	Foxred2	Aspm
Smad6	Sesn1	Slc30a10	Zfp385a	Retsat	Siah1b	Wwp1	Gm27533	Cep250	1110051m20rik	Kif22
Trappc3	Cdkn1a	Dhrs3	Gadd45a	Ddit3	Tnfrsf26	Sdc1	Trim7	Ak1	Maoa	Egr1
Dhrs3	Fos	Exoc7	E2f2	Gna15	Ccnb1	Blcap	Ugt1a7c	Gss	Pdia2	Cpt1c
Spryd7	Pmaip1	Ak1	Mlh1	Il1a	Chek2	Dcxr	Btg2	Hyal1	Bckdhb	Gm11336
Rnf208	Bax	Zfp248	Cse1l	Igf2r	Cdk1	Cdkn2b	Bcl2l11	Wdr91	Arhgdig	Ddit4
Pnpo		Get4	Carm1	Casp9	Ei24	Rpl36	Trp53inp1	Pcx	Acbd7	Hist1h2ac
Gm20431		Aifm2	Ccnk	Add1	Ccne2	Ccnk	Maml2	Phlda1	Ankrd13b	Jund
Nudt12		Grtp1	Perp	Lmna	Atr	Pmm1	Ankrd44	Alad	Gm13328	Bbc3
Msto1		Neurl2	Serpine1	Timp3	Tnfrsf22	Rap2b	Adam8	Rrn3	Gm7004	Hist1h2ap
Las1l		Cdkn1c	Prmt1	Ifitm2	Bid	Nol8	Itgb5	Ergic3	Esx1	Hist1h2ao
U2surp		Fam83g	Pcbp4	Bik	Gadd45g	Rps12-ps3	Arhgap26	D430042o09rik	Igf2bp3	Hist1h2ah
Sh2d4a		Arhgef40	Prkab1	Isg20	Tsc2	Tprkb	L3mbtl3	Siva1	Add2	Jun
Zfp661		Luzp1	Jmy	Ank	Cdk6	Tsc22d1	Notch1	Top1mt	Cecr2	Hist1h2ag
Dmxl2		Ank1	Ddit4	Hspb1	Ccnb2	Perp	Fas	Tmem53	Tgfa	Celf5
Ptch1		Mical3	Vdr	Jun	Ccng1	Tnni1	Rbms1	Itga2b	Chchd6	Hist1h2ad
Tfr2		Plin2	Sp1	Ier3	Cd82	Retsat	Ppm1h	Rps19bp1	Ehd3	Hist1h2ai
Ttll12		Hic2	Jun	Dnm1l	Chek1	Ddit3	Mzb1	Cox6b2	Cavin1	Aen
Pi4k2b		Zdhhc9	Tnfrsf23	Ppp3r1	Rrm2b	Baiap2	Ephx1	Cad	Aqp3	Hist1h2ab
Frat1		Agap3	Prdm1	Nefh	Ccnd1	Il1a	Mdm4	Ppm1f	Tuft1	Hist1h2ae
Itga2b		Akap7	Nfyb	Top2a	Cdk2	Ip6k2	Zbtb20	Zfp385a	Gm9797	Ccnb1
Fkbp1a		Dedd2	Tnfrsf26	Smad7	Rrm2	Xpc	Map4k4	Nanos1	Adam22	Cdk1
Ucp2		Gng11	Ccnb1	Etf1	Ccnd3	Tm7sf3		Gigyf2	Ncor2	Aurka
Gp9		Zfp385a	Kat2a	Hmgb2	Igf1	Prkab1		Pla2g16	2010204k13rik	Kif2c
Ncln		Myo10	Tada2b	Cth	Sfn	Ppm1d		Wdr35	Ephx2	Zfp874a
Bcas3		Tinagl1	Dgcr8	Timp1	Sesn2	Ddit4		Itm2a	Prpf6	Ccna2
Supt4a		Nanos1	Nfyc	Gstm1	Rprm	Procr		Zbtb5	Hspd1-ps3	Sapcd2
Dock7		Gdf9	Crebbp	Pdcd4	Mdm2	Ctsf		Ndufb2	B230118h07rik	Rhbdf2
Gata1		Kdm2b	Tnfrsf22	Tnfrsf12a	Sesn1	Upp1		Fndc10	Slc25a33	Plk2
Fgf15		Pla2g16	Rps27l	Il6	Cdkn1a	Vdr		Tyw1	Acy3	Cenpf
Socs5		Cln8	Bid	Psen2	Steap3	Pom121		Itgb4	Lrrc8e	Rab40c
Ctsg		Dennd2c	Bcl2l1	Emp1	Gadd45b	Sp1		Tnpo2	Gm6475	Hmmr
Spata24		Itm2a	Gdf15	Crebbp	Ccnd2	Jun		Mgmt	Rrp1b	Ccng1
Bdh1		Zbtb5	Ndrg1	Diablo	Rchy1	Ier3		Pidd1	Utp14a	Cdc20
Lysmd2		Dnajc5	Tsc2	Pak1	Casp3	Ninj1		Gpatch3	Tmem98	5830418p13rik
Fosl1		Zfp296	Pou4f1	Bid	Pten	Ralgds		Fitm2	Car8	Gm26315
Lhfpl4		Fitm2	Ccng1	Gpx3	Gtse1	Aen		Wwp1	Gm7094	Gas2l3
Limk1		Klc3	Dusp1	Rela	Shisa5	Rrp8		Fam110a	Hormad2	Hist1h2an
Capn5		Gins4	Cd82	Bcl2l1	Pmaip1	Traf4		Fosl1	Anp32b-ps1	Lsu-rrna_hsa_247
Pou3f2		Zkscan1	Gpx1	Fez1	Casp8	Sec61a1		Wdr61	Gm5616	2900052l18rik
Slirp		Tusc1	Bcl2	Cdc25b	Fas	Gls2		Ggct	Irak1bp1	Gm24447
1110065p20rik		Angpt1	Hic1	Rhob	Apaf1	Def6		Sdc1	Lrrc2	Racgap1
Ptcd1		Blcap	Arid3a	Dffa	Sesn3	Ankra2		Mri1	Tanc2	Pimreg
Metrn		Adrm1	Plk3	Btg3	Mdm4	Cd81		Lancl1	Amacr	9230114k14rik
Pbx2		Gaa	Foxa1	Cd44	Ddb2	Hras		Xrcc1	Mrps5	Rn7sk
Glod4		Tysnd1	Ctsd	Tnf	Bax	Rnf19b		Naa80	Zfp358	Kif14
Arrb1		Hip1r	Dusp5	Ebp	Zmat3	Ei24		Blcap	Clstn3	Cenpa
Hsd17b7		Mfsd9	Ppp1r13b	Gpx1	Ccng2	Hdac3		Fam32a	Stom	Sesn2
Gsdma		March3	Rrm2b	Bmf	Trp53	Kif13b		Dcaf4	1700001l05rik	Plk1
0610040j01rik		Cdt1	Trrap	Sod2		Cebpa		Nsmaf	Tpst1	Ppp1r13l
Paox		1700029j07rik	Htt	Gm20683		Rpl18		Homer3	Sel1l3	Mdm2
Cldn3		Dact1	Ep300	Sqstm1		Rps27l		Tysnd1	Cdkl5	Gm10184
Slc25a23		Hmgb3	Pcna	Rock1		Rhbdf2		March3	Dnajb3	Arhgef39
Dhodh		Slc46a1	Epha2	Bcap31		Plk2		Bet1l	Cryz	Cks2
Rsl24d1		Shroom2	Tfdp1	Ctnnb1		Fam162a		Erich1	Ac121783.1	Cdkn1a
Aloxe3		Rilpl2	Sfn	Ccnd1		Ndrg1		Dcxr	Polr1a	Kpna2
Cyp11a1		Arrb1	Mdm2	Erbb3		Rab40c		Zfyve21	Nags	Ccnf
Pwp1		Sdhaf1	Triap1	Fasl		Ppp1r15a		Zfand1	Slc6a20a	Cenpl
Cox7a2l		Zfp672	Sesn1	Vdac2		Hist1h1c		Sdhaf1	Kif7	Polk
Myo5a		Arfgef2	Bak1	Cdk2		Foxo3		Chchd5	Srxn1	Lpin1
Atxn10		Abcb6	Apc	Cd14		Ccng1		Natd1	Ssx2ip	Kif23
Tex14		Psmg4	Cdkn1a	Timp2		Nudt15		Fam216a	Tfdp2	Prc1
Pnkd		Unc119	Steap3	Psen1		Cd82		Pdrg1	Gm6104	Btg2
Nol9		Ccnk	Trp53bp2	Lgals3		Ada		Nthl1	Nsmf	Pif1
Dph1		Aldh7a1	Hdac2	Casp7		Cdkn2aip		Ino80b	Tfpi	Bub1b
Slc6a4		Cbfa2t2	Ddx5	Cdkn1b		Trafd1		Pmm1	Maged1	Abhd4
Lrrc46		Isoc1	Btg2	Hmox1		Mxd4		Ampd2	Nckap5l	Gm44521
Wdr89		Cers4	Atf3	Gsn		H2afj		Rap2b	Gm10169	Trp53inp1
Fndc5		Kdm6a	Rchy1	F2		Plk3		Dyrk3	Col18a1	Prr11
Uck2		Ubxn2a	Bnip3l	Dcn		Ctsd		Arhgef19	Vgll4	Cdkn3
Mapk6		Fbxl20	Spp1	Casp2		Irak1		Tmem203	Rcn3	Ect2
Nudt16l1		Npnt	E2f3	Gpx4		S100a10		Zfp251	Cetn4	Slc19a2
D11wsu47e		Kcnk7	Trp53inp1	Gsr		Fuca1		Abhd14a	Gm8741	Inka2
Tulp3		Dip2c	Pml	Cdkn1a		Pdgfa		Zfp688	Smyd2	Nusap1
Tmem88		Cmpk2	Gm42421	Gadd45b		Lrmp		Fbxl20	Deptor	Ddias
Rgs7bp		Tlcd1	Casp6	Dnaja1		Mxd1		Pskh1	Gm9480	Phlda3
Kif16b		Gab1	Bcl2a1d	Tspo		Vamp8		Perp	Cd2ap	Rnf169
Pik3r1		Irf2bpl	Mcl1	Cyld		Ptpre		Oxld1	Stk38l	Glipr1
Cnot10		Baiap2	Bcl2a1a	Btg2		Ier5		Adprhl2	Nucb2	Gm48771
Ttc1		Arhgap6	Pten	Atf3		Pcna		Slc12a4	Slc6a6	H2-ab1
Cadm3		Macrod1	Bcl2a1b	Ccnd2		Rrad		Ss18l2	Lyar	Gm10259
Akt3		Klhl21	Rb1	Sptan1		Tpd52l1		Baiap2	Ppan	Snhg15
Leprot		Hdac5	Tap1	Pea15a		Epha2		Piezo1	Pip4p2	Arhgap19
Agbl3		Gm9774	Bcl6	Nedd9		Ercc5		Klhl21	Gm12497	H2afx
Egfl6		Fgfbp3	Pmaip1	Bnip3l		Wrap73		Mak16	Dnajc21
Icam2		Id2	Gm29094	Wee1		Ccnd3		Tchp	Eif5a2
Chd6		D11wsu47e	Fas	Bcl2l11		Iscu		Fgfbp3	Dnaaf1
Acot9		Glis2	Pycard	Ifngr1		Ccp110		Ift27	Atp7b
Aff3		Chchd7	Apaf1	Cd69		Tcn2		Zfand2a	Ccdc92
Gon4l		Kif16b	Nradd	Ifitm1		St14		Gna15	Bc024063
Ubn1		Dnmt3b	Irf5	Dnajc3		Sfn		Arvcf	Eif6
Hsd11b2		Scaf4	Casp1	Sat1		Sertad3		Marcksl1	Dcun1d4
Chm		Eef2	Gm49369	H1f0		Abcc5		Ctxn1	Gm9892
Foxc1		Magee1	Ddb2	Casp3		Hmox1		Map3k6	Nckap5
Vps33a		Icam2	Rnf144b	Ifitm6		Mdm2		Ctc1	Gm9333
Art3		Prr22	Bax	Casp6		Triap1		Klhl26	Pard3
Ano9		Trak1	Bcl2l2	Lef1		Trib3		Serinc5	Cdkn2a
Lysmd3		Tmem40	Nfya	Bmp2		Sesn1		Chchd7	Gm14198
Gcc2		Tbcel	Map4k4	Anxa1		Bak1		Ccdc86	Mbtd1
Lypd3		Eme2	Trp53	Bcl10		Tax1bp3		Tmem63b	Slc30a10
Pcnt		Aff3		Mcl1		Dram1		Map3k20	Gm4924
Ifitm2		Tpst2		F2r		Tspyl2		R74862	Slc40a1
Zcchc4		Hsd11b2		App		Cdkn1a		Tmem192	Mcrip2
Rhbdf1		Ksr1		Rnasel		Steap3		Tef	Ddx10
Il17ra		Arhgap23		Tnfsf10		Fbxw7		Rbck1	Gm18867
Tmem161b		Egr1		Irf1		Btg2		Ppm1d	Dhrs3
Angptl6		Foxc1		Tap1		Atf3		Cpt1c	Cpne2
Xrn1		Gnmt		Txnip		Mapkapk3		Plod2	6030468b19rik
Cma1		Mlf2		Egr3		Ccnd2		Lrrc51	Proser2
Npr2		Gpsm1		Prf1		Rchy1		Atox1	Spryd7
Svip		Mef2a		Il18		Abhd4		Borcs8	Gm8041
Dnajb4		Tmem144		Satb1		Vwa5a		Rbm38	Rnf208
Acp5		Bik		Pmaip1		Polh		Zfp958	Tifa
Ier3		Sh2b3		Rara		Csrnp2		Cyp2u1	Sms-ps
Ddr1		Ddx31		Cd2		Klf4		Ddit4	Eif2b3
Ehmt1		Emilin2		Il1b		Sat1		Procr	Psma7
Gnpat		Ahdc1		Casp8		Slc19a2		Eng	Eif2s2
Dhcr7		Abcb1b		Fas		Mknk2		Thyn1	Fam92a
Acot10		Synm		Ppt1		Bmp2		Abcb1b	Gm22751
Atg2b		Gnptab		Plcb2		Rad51c		Synm	Mif
Ppp2r2a		Mtus2		Cd38		Fos		2010111i01rik	Arl6
1110017d15rik		Cast		Madd		Tob1		Gclc	Gm40466
Mospd3		Acp5		Birc3		Prmt2		Nomo1	Dnajc12
Cobl		Mc5r		Ifitm3		Slc3a2		Taf4b	Nr2f6
Spint1		Zbtb48		Casp1		Cyfip2		Bbc3	Gm22133
Ccl27a		Vdr		Bax		F2r		Gfer	Frmd6
Acvr2b		Kiss1r		Cflar		Cdk5r1		Pom121	Myrf
Hspbap1		Trem2		Bcl2l2		App		Scand1	Cdc42bpa
Fopnl		Dnajc18		Gch1		Phlda3		Ddr1	Morf4l1-ps1
Evi5l		Deaf1				Rb1		Ell	Lrrc17
Dcakd		Vamp5				Slc35d1		Glrx3	Spg20
Twf1		Zfp777				Rad9a		Llph	Abhd5
Fnbp1		Epb41				Tap1		Agpat5	Pdxp
Fahd2a		Brd7				S100a4		Dusp2	Crim1
Ankrd24		Smap2				Txnip		Cep170b	Ppp1r26
Dnajb12		Fgfr1op				Zfp36l1		Cdc42bpg	Gm49708
Apom		Zc3hav1l				Cgrrf1		Reep2	2310039h08rik
Stag3		Klrg2				Hist3h2a		Celf5	Gm15290
Myl12a		Hs6st1				Gm2a		Brap	Gm32031
Kif3b		Trak2				Hexim1		Ninj1	Gm7292
Prss36		Mad1l1				Btg1		Aen	Gm5837
Mapre1		Zfp12				Notch1		Specc1l	Nkapl
Mphosph10		Zgpat				Fas		Dusp28	Gm6136
Cltc		Tmem173				Apaf1		Gm49405	Nudt12
Dab2		Bglap2				Nupr1		Nfyb	Abcf1
Col11a2		Arx				Acvr1b		Traf4	Gm6710
Itga9		Usp32				Hspa4l		Ndufab1	Dusp16
Med15		Traf4				Casp1		Repin1	Gm43413
Epx		Zfp341				Gm49369		Cgref1	Aqp1
Cyp51		Atg4d				Ephx1		Gstz1	Gm12501
Pdcd4		2310011j03rik				Ddb2		Esrp2	Gas2
Tek		March8				Socs1		Acad8	Psmd7
Crlf2		Spry1				Bax		Rad51d	Tcerg1
Fkbpl		Esrp2				Zmat3		Gls2	Gm18722
Prelid2		Pcmtd2				Dgka		Aldh4a1	Acsl3
Lrrc58		Spata2l				Trp53		Mtfr1l	Spta1
Mpv17		Gls2						Prrc2b	Gm46344
Tbc1d5		Smad7						Ppp1r14a	Osbpl1a
Rnf125		Gpr37						Aaas	Gtpbp4
Lman2		Aldh4a1						Atp6v1e1	Galm
Slc46a3		Dip2a						Ifitm10	Ocln
St3gal2		Trpv2						Nupl2	Adat2
Gla		Tns1						Tor2a	2610008e11rik
Ubb		Foxp4						F8a	Marveld2
Slc25a30		E130309d02rik						Def6	Gm9097
Xpot		Kif3b						Yeats2	Thoc3
Gpr108		Nrarp						Pcyox1l	Hmgcs2
Fem1b		Prrc2b						Cd81	Dnajc2
Rbm18		Atpaf2						Sac3d1	Eif2b4
Plec		Ahnak2						Mpp7	Ppp1r2-ps2
Selenbp2		Abcb1a						1110012l19rik	Pcx
Lipg		Cyp17a1						Hras	Amdhd2
Creb3l4		Cabyr						Drg2	Nhlrc1
Atp8a1		Usp34						Ei24	Gstm5
Mlkl		Igf1r						Utp20	Ankrd11
Tmem150a		Zfp451						Espn	Ccdc74a
Fn3k		Cables2						Lonp2	Rp9
Ykt6		Taf5						Panx1	Tnfaip1
Elane		Cybrd1						Ubl3	Eif4g1
Mrpl10		Itga9						Slc4a11	Gm14391
Rnf220		Ankra2						Spryd4	Wdr60
Nfil3		Tmem107						Decr2	Plcg1
Lin7c		Sac3d1						Cenpt	Trim10
Scpep1		Hpn						Slc25a17	Xlr
Calml4		Hras						Rab37	Gm14650
Ppfia3		Espn						Rpusd2	Ppp1r2-ps4
Nup62		Lonp2						Chst14	Dmxl2
Map3k1		Mmp12						Atp13a2	Gm9095
P2rx1		Ipp						Mcee	Zfp775
Rasgrp2		Usp35						Slc27a3	Epb41l5
Pygo2		Slc25a30						Dapk1	Gm5853
Magi1		Irx5						2310057m21rik	Tmem184a
Anpep		Cnih4						Zfp874a	Asb13
Nedd1		Fnip2						Slc12a7	Nexn
Camsap3		Naa60						Hprt	Kdm7a
Gapdh		Cep120						Dnajb1	Sparc
Bcl2l13		Abhd15						Kifc1	Polr3f
Utp23		Cep95						2310022a10rik	Ube2j1
Gnpnat1		Fam83d						Ndufb6	Gm8494
Bcl2		Phldb3						Rps27l	Cebpz
Kif5b		Slc22a23						Map2k3	Car5b
Gprasp1		Cebpa						Rhbdf2	Rbm25
Hoxc4		Bc052040						Mkx	Utp14b
Ube3b		D5ertd579e						Plk2	Epb41l4aos
Isyna1		Dus3l						Qpctl	Luzp1
Rab3a		Iqsec1						Slc2a9	Gm20784
Enpp1		Txlna						Rbm43	Gm21378
Snca		Chka						Olfm1	Bcdin3d
Nme3		Lrpap1						Dlgap4	Ttl
1700030k09rik		Wdr20						Zfp750	Ddx21
Gm13306		Bid						Dhh	Rps4l
Nrbp2		Mark4						1700007k13rik	Gm10039
Abcc1		Zfp654						Efna1	Gm5539
Sigmar1		Msl2						Gdf15	Vcp-rs
Ptp4a1		Zfp750						Tmem150a	Taf1d
Ptp4a1		Efna1						Rnpepl1	Amd-ps5
Acer2		Tfap2e						Ppp2r5d	Kif13a
Fbxo21		Rbp7						Mfge8	Tbc1d12
Irak1		Adm						Tmem14a	Rsrc1
Wnk4		Ces2e						Ahi1	Rab30
Actn3		Foxl2						Lrrc28	Gm12337
Rasip1		Hes6						Rab40c	Gm10355
Srprb		Llgl1						Rxylt1	Mettl27
Map3k4		Zbtb43						Adh5	Gm10033
Pdxdc1		Mex3b						Ggta1	Zdhhc9
Impa1		Rhob						Plau	Fam110c
Agrn		Acsbg1						Crip2	Tcf23
Ippk		Vps13b						Cep104	Rabl2
Rab33a		Golga2						Foxo3	Gm14599
Ms4a3		Dffa						Ccng1	Fads2
Kctd9		Tsc2						Dglucy	Dnttip2
Ccl27b		Rasgef1a						Noxo1	Ac130718.2
Jak3		Tubgcp6						Dffb	Nfia
Selenbp1		Bglap						Gusb	Oxct1
Ywhag		Gpr183						Ptp4a3	D7bwg0826e
Ntn3		Cep164						Sytl1	Gnb5
Fads3		Aspscr1						Pdcd6ip	Akap7
Lrrc4		Zfp655						Ccdc122	2810004n23rik
Lat2		Dusp19						Trafd1	Il20rb
Fmo5		Crip2						Zfp692	Gm16379
Csrp1		Lzts1						Rnf14	9330159m07rik
Npl		Akap9						Hagh	Tbkbp1
Med1		Tbc1d14						Vpreb1	Nubpl
Sdf4		Gxylt1						Mxd4	Baz2b
Smagp		Gdpd5						Hmg20b	Sh3bgrl2
Map4		C530008m17rik						Elmo2	Pogk
Slc30a6		Kalrn						H2afj	Gm4285
Ift88		Camk1						Itpkc	Gm26965
Tmem86b		Hes2						Limk2	Mgll
Plxnd1		Urb1						Cby1	Gm42818
Tspan33		Hagh						Itpkb	Myo10
Snord7		Plekhm3						Ccno	Gm37194
Pecam1		Galnt11						Nudt18	Pcbd1
Tmem160		Gpt2						Serpine2	Tinagl1
Ccdc93		Cited1						Leo1	4933431e20rik
Ireb2		Phrf1						Aga	Cltb
Rufy3		Elmo2						Fbxw9	Mlf1
Zfp46		Hoxc6						Ubxn1	Them4
Dgke		Hic1						Sgsm2	Rapgef3
Kdm4b		Limk2						Acer2	Cd63
Appl1		Itpkb						Ctsd	Slc5a2
Agtrap		Wdr34						Cd80	Ift57
Dpf3		Nrbp2						Ubtd1	Gm7270
Chga		Slc25a25						Mapre3	Gm7270
Lman1		Dgat1						Alox5	Rcor2
Bnip2		Ash1l						Snx20	Zfp335
Gng3		Dqx1						Pigf	Polr3g
Art4		Fbrsl1						Gm21974	Dctd
Tox4		Gstt2						Mrs2	Gm4535
Itfg1		Brpf1						Gpr135	Cep131
Cd55b		Moap1						Klhl22	Mpp3
Gatm		Zc3hav1						Rhod	Spry4
Plcl2		Sipa1l2						Ulk1	Gm13803
Egfl8		Ulk1						Hyal2	Mvd
Klf9		Grhl2						Mettl6	Gm8234
Dad1		Tnfaip8l1						B4gat1	Sqor
Rhag		Mr1						Acad11	Amd-ps6
Rnh1		Wipi2						Rab42	Gm7535
Car5a		Usp6nl						Wrap53	Pidd1
Wdr33		Insr						Naa40	Armcx6
Trib3		Ggt1						Tbc1d2	Gm45315
Rnf6		Fech						Slc5a6	Smyd5
Taf1b		Zxdc						Tmem19	Cep83os
Map3k8		Myb						Ass1	Socs5
Ccdc88c		Man1c1						Pafah2	Eml5
Gm5416		Treml1						Rev1	Hkdc1
Ggps1		Arid2						Vps36	Atp8b5
Atp2b1		Fads3						Eed	Tmem205
Rab18		Lrp10						Slc35e4	Tfpt
B3gnt2		Gmcl1						Map2k4	Kank1
Galnt4		Brwd1						Commd3	Pet117
C2		Lat2						Zfp219	Pbx4
Pde7a		Crispld2						Plxdc2	Cachd1
Gosr1		Myo6						Epha2	Bdh1
Tax1bp3		Reep1						Pitpnc1	Klc3
Gpatch2		Galnt10						Ercc5	Spns2
Pou5f2		Tecpr2						Wrap73	Cbx2
Rab11fip1		2900026a02rik						Ikbip	Fxr1
Serinc3		Klhl6						Usp2	Aatf
Ccdc125		Gpc4						Tnip3	Gm4247
G0s2		Smtnl2						Haus2	Jcad
Psors1c2		Ttyh2						Rrp36	Habp4
Ank3		Ankrd46						Ltb4r1	Pik3c2a
Vps37a		Spice1						Eogt	Ac134458.1
Arpc4		Tspan33						Fam214a	B4galt6
Vcam1		Dab2ip						Zfp651	Nemf
Ddx25		Wrap73						Pard6g	Gm4724
Car1		Zfp46						Mesp2	Parvb
Vrk3		Mertk						Sfmbt1	Sdc1
Pds5a		Tgfbrap1						Fam102a	Gm10182
Prkci		Fam102b						Plpbp	Mrc1
Myo1c		Kdm4b						Tmbim1	Arhgef10
Tspo		Dis3l2						Ccp110	Gm13487
Rabif		Chst15						Rbl2	Tmsb15b1
Prdm2		2610021a01rik						Casp7	Rcbtb1
Atf3		Zfp62						Pltp	Ptk2
Nfatc2ip		Cnnm3						Polr2a	Angpt1
Slc25a24		Sema4d						Exoc2	Alpk1
Unkl		4921524j17rik						Vopp1	Itsn1
Ctf1		Intu						St14	Ccdc177
Lenep		Lonrf3						Tmem184b	Rnd2
Parp6		Fam102a						Sesn2	Tmsb15b2
Xcl1		Aff1						Fam160a2	Htatip2
Bc117090		Rnf166						Smpdl3b	Gm33280
Itpr3		Idua						Pitpnm1	Uri1
Dynlt1f		Dvl3						Rprm	Ano1
Sec62		Rfk						Nudt14	Tmsb15l
Dynlt1c		Zfp160						Abcc5	Pkd1l3
4931428f04rik		Cdkn1b						Hmox1	Nxf2
Pdzk1ip1		March2						Ncoa1	Gm8762
Slc39a4		Gak						Ppp1r13l	Nkapd1
Icmt		Gatm						Tspyl1	Zbtb12
Nrgn		Hoxc5						Polrmt	Map4k5
Dynlt1b		Smpdl3b						Sf3b5	Gm5191
Stfa2		Mlxip						Fam168a	Dcxr
Cd69		Med23						Mdm2	Tjap1
Wdr1		Abca7						Triap1	Topors
Stfa3		Abcc5						Arl13b	Gm44005
Rnf180		Cacnb3						Pros1	Gm37125
Nr3c1		Clk3						Eda2r	Gm10297
Ifitm1		Arhgap10						Ptpdc1	Gm18899
Cd93		Gamt						Mrpl39	Gm14295
Stk38		Mdm2						Bmp7	Elovl6
Noc3l		Gna11						Atp6v1h	Gm14434
Strn3		Dido1						Tpp1	Zdhhc15
Adora2b		Tsga10						Dnajc9	Tjp2
Tmem63a		Gde1						Serinc3	Svil
Pou2f1		Mib2						Mtmr10	Rangrf
Glipr2		Dock9						Tmem120a	Iqgap2
2010005h15rik		Mrpl39						Acaa1b	Fabp5
Lxn		Bmp7						Zfp52	Pecr
Hspa1a		Lmbr1l						Cdkn1a	Iqcb1
Capg		Wdr47						Ank3	Plekha8
Senp7		1700019d03rik						Emd	Gm14308
Gm3839		F2rl2						Ifi35	Flt1
Tmem189		Anxa9						Kif18b	Dkkl1
Stfa1		Zbtb34						Prps2	Pmm1
Pctp		Aktip						Capn10	Adat1
Pgrmc1		Mospd1						Hpcal1	2700081o15rik
Tbk1		Atp6v1h						Cnbd2	Ly75
Klc4		Ces2g						Polk	Etv4
Ifitm6		Trim3						Lpin1	Slc25a23
Arpp21		Cyb561d2						Frmd8	Ppm1l
Mbd4		Parp16						Poglut1	Kif20a
Tnnt1		Cdkn1a						Fbxw7	Fam169a
Asprv1		Ckb						Tbc1d8	Gm2026
Bend5		Abr						Adrb2	Gm26692
Dynlt1a		Lifr						Btg2	Dbf4
Adam15		Ccnf						Gne	Myo5a
Slc30a7		Usp15						Mybl1	Tspan12
Kctd10		Ank3						Mapkapk3	Kank3
Fos		Bap1						Nat9	Cdip1
Dcaf11		Limd1						Gtf3c1	Gm13305
Tob1		Trim7						Aebp2	Gm6166
Tusc3		Brd1						Rchy1	Ntpcr
Cd47		Kbtbd7						Srr	Kcne3
Erp44		Fam76a						Sh3bgrl3	Npnt
Rab31		Trim26						Abhd4	Pphln1
Hspa1b		Il10ra						N4bp1	Avil
Vamp2		Zfp367						Triobp	Zc2hc1a
Traf5		Blmh						Gse1	Mybpc3
Wfikkn2		Grk5						Ppil3	Gm16433
Gpr65		Camk2g						Ttc14	Gm9722
Tmem106b		Elf4						P2rx7	Mif-ps3
1600012h06rik		Frmd8						Auh	Ccdc85c
Snapin		Poglut1						Trp53inp1	Sgpl1
Cat		Micall2						Mthfd1	Ndufa10
Cdh1		Znfx1						Zfp456	Map1lc3a
Hopx		Hipk3						Scarb2	Emb
Siae		Hps6						Hspa1a	Echdc2
Gimap1		Znrd1						Rasl11a	Gdf3
Rps6ka4		Fbxo25						Tctn1	Larp4
Bc100530		Heg1						Pml	Acsf3
Zcchc18		Il1rap						Slc19a2	Gm38077
Cideb		Adrb2						Ccs	Ai464131
Sh3kbp1		Btg2						Frg2f1	Bdp1
Fcer2a		Arg2						Casp3	Zfp111
Hivep3		Abhd13						Ckap2	Gca
Kit		Grn						Trim11	Ttc3
Lpxn		Man2b1						Inka2	Marcksl1
Arsb		Unkl						Phf20l1	Gpd1
Cxcr5		Abhd4						Gpn3	Slc4a1
Zeb2		Tmcc2						Rab21	Gm47240
Slpi		Bub3						Fos	Ryk
Klre1		Kin						Ntn4	Igf2r
Srpx		Ifit3						Nuak2	Tle6
Emid1		Itpripl2						Slc25a42	Klhl26
Cd164		Gng2						Ypel3	Ltbp1
Degs1		Galnt12						Exoc4	Mllt3
Helz		Dstyk						Ai837181	Kif3a
Kbtbd11		Nedd9						Adam8	Dlc1
Cd247		Adssl1						Tmtc3	Bc1
Tlr1		Mafb						Mob1b	Gm9755
Sigirr		S1pr5						Trim32	Pxt1
Mef2c		Ado						Fdxr	Pde1c
Ctse		Wee1						Pqlc3	Sltm
Bcl11b		Bcl2l11						Dop1a	Bhlhb9
Gm5483		Itsn2						Lpar6	Asrgl1
Zzef1		Nuak1						Ddias	2410131k14rik
Bcl6		Crip1						Ppard	Kras
Slx1b		Zfp90						Tmem38a	Aspm
Gzma		Zyg11b						Tmem51	Irf6
Hipk2		Gnas						Csnk1g1	Mpo
Cebpb		Cxxc5						Rap2a	Mpzl1
Stfa2l1		Trp53inp1						Fam53b	Pura
4931414p19rik		Trp53i11						Kctd11	Gm6808
Pigw		Polh						Gtse1	Prss16
Krit1		Kcnc4						Dcbld1	Mcts2
Gm2a		Tollip						Shisa5	Pycr1
Thy1		Gpcpd1						Phlda3	Fkbp9
Bcar3		Wdfy2						Lgals8	Otud1
Rps6ka5		Tmem63a						Pnrc1	Gm18981
Gimap4		Glipr2						Mafk	Armcx2
Rasgrp1		C1qtnf1						Arl8a	Aff3
1700123o20rik		Ube2q1						Rpe	Hsf2
Myo1e		Hoxa5						Rb1	Chm
Egr2		Ceacam2						Tmem184c	2810025m15rik
Tapbp		Ltf						Il6ra	Hba-a2
Ifitm3		Inpp5e						Rnf169	Amd-ps4
Cyp4f18		Ccs						Slc35d1	Egr1
Rbm47		Enpp4						Apobec1	Gm48226
Mzb1		Smad5						Glipr1	Ppp1r2-ps6
Rnf111		Hpgd						Tap1	Gm45233
Ptgir		Ece1						Orai2	Lysmd3
Spata24		Kdm2a						Pmaip1	Bnip3
Gngt2		Zfyve1						Pak6	Twnk
Grhl1		Abtb2						Drap1	Zfp318
Gpr155		Ulbp1						Hexim1	A630089n07rik
Rab38		Smad3						Akr1b10	G3bp2
Prkcq		Sike1						Laptm4b	Ttk
Mxd3		Inpp5b						Btg1	Etfb
Cd55		Tor3a						Klhdc1	Marco
Ednra		Casp6						L3hypdh	Gm27605
Tmed7		Ceacam1						Notch1	Gphn
Rac3		Zap70						Fas	Gm24920
Hmbox1		Zfp746						Mgst2	1810010h24rik
Apba3		Asprv1						Apaf1	2011-09-01
Fbxl22		Etnk1						Ptprj	Gm14419
Ttyh3		Bmp2						Yipf2	Faah
Rhoh		Lpcat3						Cyp27a1	Bex1
Atg16l2		Snx32						Nradd	Gm5812
Ifi44l		Tnrc6c						H2-eb1	Gm6368
Gata3		Ypel3						Rasgrp3	Sbno1
Ccdc134		Mon2						Il15	Gkap1
Zbtb20		Mob1b						Bloc1s2	Rasal2
Ube2l6		Traf5						Itm2c	Rpl19-ps12
Lcp2		Kbtbd6						Neu3	Def8
Rasa2		Ptafr						Prcp	Ddit4
Pip5k1b		Ccdc117						Hacd2	Gpr146
Ccdc28b		Cant1						Mlec	Hk1os
Zdhhc13		Fgd3						Calhm2	Zfp820
Gm10358		Fam43a						Ephx1	Rap1gds1
Pag1		Fut4						Tmem43	Emilin2
Mgst3		Sptssa						Cdk2ap2	Mylpf
Cbfa2t3		Zfp319						Thumpd2	Gm15770
Naaa		Cyfip2						Myo9b	Synm
Arhgef3		Fli1						Pias3	Zfyve9
Gng10		Bcl2a1d						Pcgf3	Gm10451
Socs4		Abcg3						Cpped1	Tmem159
Il1rl2		Zfp780b						Agtpbp1	Prrc2c
Pla2g4a		Irgq						Scx	Gm11952
Fyco1		Uckl1						Enc1	Svip
Entpd1		Bcl2a1a						Esrra	Jund
Ankrd33b		Fam53b						Bax	Sorbs1
Il4		Isg15						Slc33a1	Bbc3
Klkb1		Cbx4						Icam1	Slc25a13
		Clp1						Acer3	Slc4a7
		Maf						Zfp809	Shcbp1l
		Traf3ip1						Man2b2	Mc5r
		Cideb						Izumo4	Gm6292
		Foxk2						Zmat3	Map3k3
		Ganc						Lzic	Hba-a1
		Metrnl						Susd6	Hist1h4a
		Strada						Dgka	Psma8
		Bcl2a1b						Arhgap27	Cep170b
		Ifit3b						Lnpep	Gm14305
		Pgap1						Ppp1r35	Pcdhga10
		Klhl20						Lrrc57	Dennd5b
		Orai1						Arap2	Pcdhga6
		Map3k14						Klhl42	Hist1h4f
		Dusp22						Fbxo34	Pcdhgb7
		Arl8a						Pomt2	Dhdh
		Zfp54						Phf8	Celf5
		Tmem184c						Fbxw4	Prmt5
		Fyn						Bmt2	Pcdhga8
		Rnf169						Prkd2	Pcdhga2
		Acap3						Sec22c	Pcdhgb5
		Eomes						Nabp1	Pcdhgb2
		H2-dmb1						Itpr2	Pcdhga11
		Zcchc24						Psrc1	Pcdhgb1
		Chac1						Plekha7	Pcdhga9
		Irf1						Trp53	Pcdhgc4
		Usp18							Pcdhgb6
		Prr5l							Pcdhga7
		Hvcn1							Pcdhgc5
		Mx1							Pcdhga4
		Itgam							Pcdhga1
		Alg9							Pcdhga3
		Ly6d							Pcdhgc3
		H2-dmb2							St3gal3
		Cnnm4							Gm21092
		Tox							Pcdhgb4
		Tsc22d3							Pcdhga12
		Arhgef6							Pcdhga5
		Abcd1							Aen
		Inpp4a							Slc25a4
		Celf2							Rps6kl1
		Gm29094							Cep19
		8030462n17rik							Gm49405
		Bcor							Timm13
		Blnk							Ccl27a
		Lbh							Fgf3
		Mdfic							Gm3365
		Akr1b10							Gm21811
		Ddx50							Gm11560
		Clcn4							Rccd1
		Dgkz							Pwp2
		Glcci1							Amd-ps3
		Mbnl1							Ccdc36
		B3galnt2							4632427e13rik
		Podnl1							Hist1h4k
		Ext2							Repin1
		Apaf1							E430021h15rik
		Mfhas1							Fn1
		Ptprj							Mex3a
		Egr2							Gm27219
		Fry							Qser1
		Zfp398							Eif3c
		Irf5							Ppargc1b
		Fcho2							Pex11a
		Irf4							Aldh4a1
		Cyp4f18							Spire2
		Arid1b							Foxp4
		Gna14							1190002n15rik
		Klhl28							Cth
		Casp1							Mphosph10
		Fam89b							Hist1h4b
		Fgf11							Prox2
		Cadm1							Gm2004
		Cst3							Dlgap5
		Ifih1							Arid4a
		Gpr155							Rftn1
		Gata2							Pop4
		Man1a							Cldn34c1
		Adcy6							Igf1r
		Xaf1							Lgalsl
		Mxi1							Cd81
		Mx2							Zfp990
		Chst3							Wbp4
		Dnajc6							Vwa8
		Rnf144b							Lrrc58
		Il2rb							Pigx
		Ldb1							Hist2h3b
		Junb							Pdcd5-ps
		Rbm4b							Panx1
		Ednra							Grwd1
		Creb3l2							Gm22774
		Disp1							Aw209491
		Maml1							Ac144860.3
		Tmem127							Chrna5
		Dock8							Ftl1-ps2
		Cflar							Abca2
		Kif1b							Ct009755.1
		Carns1							B4galt4
		Gata3							Zfp874a
		Zmat3							Gm29609
		Phf21a							Gm12164
		Tspan14							Gm28586
		Sox6							Gm47258
		Tmem64							Sapcd2
		Arhgap27							Cmtm8
		Vps13c							Anxa2
		Arhgap19							Dhps
		2009-09-01							Rnf128
		Rtp4							Nudt8
		Lrrc57							Raver1
		Cbfa2t3							Zfp386
		Naaa							Rhbdf2
		Mylip							Lpgat1
		Fbxo34							Plk2
		Gramd4							Qpctl
		Gch1							Slc2a9
		Inpp5d							Cd5l
		Gcnt2							Acot6
		Abcg1							Mir1949
		Arap1							Gm32468
		Manba							Zfp750
		Tmem128							Mrgprb1
		Fyco1							Gm15888
		Edem1							Ces2e
		Gramd1b							Psmd11
		Eaf1							Gm12454
		Plekha7							Gdf15
		Trim8							Rbm26
									Capn2
									Gadd45g
									Xlr3c
									Ctbp2
									Zfp422
									Rhob
									Coq5
									Gm26624
									Cdca2
									Ahi1
									Cnnm2
									Tctex1d4
									Cenpf
									Pou4f1
									Gpr174
									Scaper
									Trub1
									Map3k1
									Fnbp1l
									Ppp1r15a
									Sclt1
									Cep164
									Lpl
									Ccng1
									Mga
									Dglucy
									Mir692-2
									Camsap3
									Apoe
									Gm6566
									Dusp1
									Dffb
									Ptp4a3
									Smchd1
									Mir692-3
									Esco1
									Ac174471.1
									Kalrn
									Zfp934
									Plekhm3
									Ifnlr1
									D030028a08rik
									Gm43133
									Cited1
									Ckap2l
									Polr2d
									Gm26830
									Macrod2
									Fbxw9
									Gm15824
									Gm44760
									Camk1d
									Stx11
									Ash1l
									Gm47817
									Pinx1
									Cd80
									Katnal1
									Dusp5
									Was
									Cmip
									1700016f12rik
									5830418p13rik
									Gm38331
									4930452b06rik
									Gm26315
									Car9
									Igip
									Gm42748
									Klhl36
									4833412k13rik
									Rnu3b2
									Rnu3b2
									Ac165951.1
									Hist2h3c2
									Lgals1
									Ac122442.1
									Rspo3
									Unc45a
									Rnu3b4
									Rnu3b4
									Gm6311
									Rnu3b3
									Rnu3b3
									Rnu3b1
									Rnu3b1
									C030034l19rik
									Gm7432
									Treml1
									Snx30
									Ai506816
									Gm12366
									Lsu-rrna_hsa_247
									Xlr4b
									Smim8
									Tnfaip8
									Mrgprb2
									Gm6139
									2900052l18rik
									Gm24447
									Gm2788
									Gm21983
									Fscn1
									Arhgap33
									Fam160b1
									Nufip2
									Gm48027
									Epha2
									Tspan33
									Rab4b
									Pmfbp1
									A230056p14rik
									9230114k14rik
									Gm26853
									Rn7sk
									Slc30a3
									Gm43162
									Trap1a
									Gm29055
									Nfkbiz
									Mir692-1
									Hid1
									Hist1h2bk
									Gm7389
									Art4
									Ccrl2
									Gm44509
									2001-09-01
									6430590a07rik
									Casp7
									Tmem140
									Med29
									Rnase10
									Prkn
									Gm42986
									Spg11
									Tmem44
									Eps15l1
									Sesn2
									Mfsd13a
									Klf9
									Plk1
									Hist1h2bn
									Ppp1r13l
									Rassf4
									Gm28875
									Rhag
									Mdm2
									Colec11
									Kl
									Mov10
									Gm13378
									Lrg1
									Abhd8
									Atp2b1
									Klf13
									Lrrc61
									Gm37060
									Eda2r
									Gm13370
									Gm44116
									6330562c20rik
									Zbed6
									Lmf1
									Gm15590
									Gucy1a1
									Zfp946
									Dcn
									Rpl15-ps1
									Pip5k1c
									Mgarp
									Zfp61
									Tsg101-ps
									Ppox
									Ammecr1l
									Gm24098
									Cort
									Slc25a43
									Stard5
									Cdkn1a
									5430416n02rik
									Efnb3
									Steap3
									Zfp943
									Gm5120
									Slamf1
									Snora9
									Abhd2
									Chil3
									Trim7
									Gm5213
									Ano6
									Abhd14b
									Gm48146
									Dnase1l3
									Polk
									Lpin1
									Chd7
									Pkd1
									Gm37639
									Igsf11
									Gm44164
									Btg2
									Csf1r
									Gne
									Mybl1
									Gm25337
									Anxa11
									Nectin4
									Sp3os
									Sec24d
									Bbs9
									Car15
									Heatr5b
									Fbxl6
									Abhd4
									Tmcc2
									Gng2
									Gm25381
									Gfap
									Apip
									Aip
									Gm45251
									S100a6
									Gm43420
									Gm15956
									Xlr4c
									Gm42047
									Frmd4b
									Ftl2-ps
									Zcwpw1
									Gm37215
									Epm2a
									Gm43359
									Trp53inp1
									Rnf180
									Kcnc4
									Zfp456
									Ccl9
									Csrnp2
									Epcam
									Slc8a1
									Trdmt1
									Tnfrsf25
									Efcab2
									Gm15657
									Klc2
									Gm37303
									Capg
									H1f0
									Ano8
									Gm8189
									Fam151a
									Folr1
									Gm28151
									F13a1
									Rpl13a-ps1
									Slc19a2
									Prkce
									S100a8
									H2-m2
									Gm45311
									Hsd3b7
									Gm4607
									Ap3b1
									Lgals3bp
									Inka2
									Spry2
									Ccl6
									B130006d01rik
									Bscl2
									Hp
									Chpt1
									Maob
									Rad51c
									Tob1
									Slc25a42
									Ypel3
									3110040n11rik
									Pnp
									Vamp2
									Mpp1
									Csrp3
									Sp140
									Pqlc3
									Gchfr
									Kazald1
									Mcpt2
									Cd200r1
									Ddias
									Pigg
									Dhx58
									Gm44822
									Cat
									Gm48882
									S100a9
									Rnf103
									Spata13
									Enpp5
									Cep55
									Gm45289
									Nmrk1
									Caaa01066123.1
									Rps6ka4
									Isg15
									Atn1
									Kctd11
									Eri3
									Hist1h2bq
									Gtse1
									Phlda3
									Tnni3
									Lyz2
									Gm11772
									Samd10
									Cybb
									Hist1h2br
									Lrrc8d
									Gm43290
									Slc25a45
									Kcnj5
									Tmem106c
									Eif2ak2
									Cish
									Bahcc1
									Gsg1l
									Apobec1
									Gypa
									Usp18
									Mmp8
									Ighd
									Rps2-ps6
									Tap1
									Sh3gl1
									Mx1
									Txnip
									Jakmip1
									Psd4
									Mef2c
									Gm47015
									Prnp
									Tslp
									Btrc
									Gm48771
									Emilin1
									Pou2f2
									Dock10
									Clec9a
									Clca3a2
									Gm12691
									Gm45501
									Sema4b
									Ccdc114
									Ifi27l2a
									Pak6
									Irf7
									Irgm2
									Gm37183
									Eif2d
									Rnf213
									Rgl1
									Rps6ka5
									Mdm4-ps
									Akr1b10
									Gm45120
									C430002n11rik
									Nfkb2
									Phf1
									Slc39a13
									Gm38104
									Entpd3
									Tdo2
									Slco3a1
									Apaf1
									Slc12a1
									Fry
									Dnajc16
									Cdc42ep3
									Gm45807
									Apol7c
									Lrrc8b
									Acvr1b
									Gm10767
									Ifit1
									Iglc2
									Ccdc73
									Iglc3
									Ddx58
									Wls
									Tnfrsf21
									Neu3
									N4bp2l1
									Gpsm3
									Mamdc2
									Pde11a
									Prcp
									Tgtp1
									Tfb1m
									Hacd2
									Sbk1
									Foxd2os
									Fgf11
									Gm11532
									Oas2
									Phf11b
									Ifih1
									Lrp12
									A930015d03rik
									Gm44291
									Oasl2
									Xaf1
									Mx2
									Gm26473
									Rab38
									Tmem43
									Tgtp2
									Helz2
									Igha
									2900076a07rik
									Mdm4
									Mxd3
									Slc25a36
									Gm43814
									Cd55
									Clca3a1
									Dnajc6
									Gm43237
									Enc1
									Slfn5
									Oas3
									Tns3
									Sox6os
									Tbc1d9b
									C5ar2
									Rbfox1
									Eif4e3
									Gpr132
									Bax
									Icam1
									Zfp712
									Disp1
									Fam3c
									Stat2
									Psmb9
									Tfcp2
									4930523c07rik
									Syk
									Gm16316
									Dmd
									Plxnc1
									Bcl2l12
									Cux1
									Jchain
									Slc7a5
									Aqp11
									Atg16l2
									Oas1b
									Kif26b
									Rarres1
									Zmat3
									Cd48
									Gm45206
									Lzic
									Ube2l6
									P2ry14
									Sash3
									Stard8
									Ostf1
									Susd6
									Oas1a
									Sox6
									Dgka
									Mthfr
									Snhg15
									Arhgap27
									Parp11
									Trim21
									Car13
									Ccdc28b
									Acsl4
									Trim30a
									Kdm5d
									Ifi47
									H2-q4
									Osm
									Rtp4
									Lrrc57
									Kdm6b
									Cfap100
									Gm11131
									Samd9l
									Arap2
									Sp100
									Oas1g
									Tmc8
									Wnt2
									Gch1
									Fbxw4
									Rnase6
									Arhgef3
									Gm20503
									Gng10
									Gcnt2
									Ccm2
									Nfya
									Utrn
									Gbp2
									Itpr2
									Fam208a
									Fam222a
									Ifi203-ps
									Elmo1
									Map4k4
									Antxr2
									Cmtm3
									Cpeb4
									Igtp
									Psrc1
									Irs2
									H2-k2
									Ifi203
									Gm26812
									Ifi204
									Prdm11
									Lamc1
									Clcn2
									Eif2s3y
									Slc35g1
									Wdfy4
									Bst2
									Gm20559
									Gm20627
									Ddx3y
									Stat1
									Trp53

## Sheet: Fig. 7E,F
Gene sets used for GSEA in Fig. 7E, F
MSIG_C2_BRUINS_UVC_RESPONSE_VIA_TP53_GROUP_A (Mus musculus)	MSIG_C2_INGA_TP53_TARGETS (Mus musculus)	MSIG_C2_PEREZ_TP53_TARGETS (Mus musculus)	MSIG_C2_PID_P53_DOWNSTREAM_PATHWAY (Mus musculus)	MSIG_C2_KEGG_P53_SIGNALING_PATHWAY (Mus musculus)	MSIG_H_HALLMARK_APOPTOSIS (Mus musculus)	MSIG_H_HALLMARK_P53_PATHWAY (Mus musculus)	P53_TARGETS_MEF (Mus musculus)	GENES_P53_MOUSE_FISCHER (Mus musculus)	SIGNATURE_KO_WT (Mus musculus)	SIGNATURE_WT_2H6H_0H (Mus musculus)
1110051m20rik	Gadd45a	Adamts5	Tgfa	Ccne1	Sod1	Tgfa	Gm20033	Ldlrap1	Slc14a1	Tnfrsf10b
Maoa	Thbs1	Aqp3	Drosha	Gadd45a	Dap3	Hbegf	Lama5	Carhsp1	Ift74	Zfp385a
Pdia2	Ier3	Tuft1	Col18a1	Cdk4	Slc20a1	Stom	Catsperg1	Plxna1	Kcnc3	Pidd1
Add2	Tnfrsf23	Hbegf	Taf9	Thbs1	Tgfbr3	Ak1	Ddit4	Ddx56	Adamts5	Gm10505
Cecr2	Tnfrsf26	Lrrc8e	Ak6	Perp	Rhot2	Sphk1	Gm22774	Col18a1	Nme4	Dcxr
Adam22	Tnfrsf22	Ldlrap1	Smarca4	Serpine1	Gadd45a	Abat	Slc12a7	Tnfrsf10b	Immp2l	Kif20a
Car8	Ccng1	Chst1	Msh2	Atm	Mgmt	Dnttip2	Dglucy	Cpne2	Cdc14b	Cdc25c
Zfp358	Fasl	Agpat3	E2f1	Casp9	Ptk2	Hint1	Efnb2	Msh6	Dnph1	Kank3
Kcnab3	Pcna	Col18a1	Aifm2	Siah1a	Brca1	Gadd45a	2900052l18rik	Phykpl	Eci3	Klhl26
Gtf2f1	Sfn	Smad6	Cebpz	Ppm1d	Clu	Itgb4	Mdm2	Polr1e	Strbp	Tpx2
Tfdp2	Mdm2	Mst1	Gm49776	Tnfrsf23	Ppp2r5b	Klk8	Cdkn1a	Abhd5	Foxred2	Aspm
Smad6	Sesn1	Slc30a10	Zfp385a	Siah1b	Retsat	Wwp1	Gm27533	Cep250	1110051m20rik	Kif22
Trappc3	Cdkn1a	Dhrs3	Gadd45a	Tnfrsf26	Ddit3	Sdc1	Trim7	Ak1	Maoa	Egr1
Dhrs3	Fos	Exoc7	E2f2	Ccnb1	Gna15	Blcap	Ugt1a7c	Gss	Pdia2	Cpt1c
Spryd7	Pmaip1	Ak1	Mlh1	Chek2	Il1a	Dcxr	Btg2	Hyal1	Bckdhb	Gm11336
Rnf208	Bax	Zfp248	Cse1l	Cdk1	Igf2r	Cdkn2b	Bcl2l11	Wdr91	Arhgdig	Ddit4
Pnpo		Get4	Carm1	Ei24	Casp9	Rpl36	Trp53inp1	Pcx	Acbd7	Hist1h2ac
Gm20431		Aifm2	Ccnk	Ccne2	Add1	Ccnk	Maml2	Phlda1	Ankrd13b	Jund
Nudt12		Grtp1	Perp	Atr	Lmna	Pmm1	Ankrd44	Alad	Gm13328	Bbc3
Msto1		Neurl2	Serpine1	Tnfrsf22	Timp3	Rap2b	Adam8	Rrn3	Gm7004	Hist1h2ap
Las1l		Cdkn1c	Prmt1	Bid	Ifitm2	Nol8	Itgb5	Ergic3	Esx1	Hist1h2ao
U2surp		Fam83g	Pcbp4	Gadd45g	Bik	Rps12-ps3	Arhgap26	D430042o09rik	Igf2bp3	Hist1h2ah
Sh2d4a		Arhgef40	Prkab1	Tsc2	Isg20	Tprkb	L3mbtl3	Siva1	Add2	Jun
Zfp661		Luzp1	Jmy	Cdk6	Ank	Tsc22d1	Notch1	Top1mt	Cecr2	Hist1h2ag
Dmxl2		Ank1	Ddit4	Ccnb2	Hspb1	Perp	Fas	Tmem53	Tgfa	Celf5
Ptch1		Mical3	Vdr	Ccng1	Jun	Tnni1	Rbms1	Itga2b	Chchd6	Hist1h2ad
Tfr2		Plin2	Sp1	Cd82	Ier3	Retsat	Ppm1h	Rps19bp1	Ehd3	Hist1h2ai
Ttll12		Hic2	Jun	Chek1	Dnm1l	Ddit3	Mzb1	Cox6b2	Cavin1	Aen
Pi4k2b		Zdhhc9	Tnfrsf23	Rrm2b	Ppp3r1	Baiap2	Ephx1	Cad	Aqp3	Hist1h2ab
Frat1		Agap3	Prdm1	Ccnd1	Nefh	Il1a	Mdm4	Ppm1f	Tuft1	Hist1h2ae
Itga2b		Akap7	Nfyb	Cdk2	Top2a	Ip6k2	Zbtb20	Zfp385a	Gm9797	Ccnb1
Fkbp1a		Dedd2	Tnfrsf26	Rrm2	Smad7	Xpc	Map4k4	Nanos1	Adam22	Cdk1
Ucp2		Gng11	Ccnb1	Ccnd3	Etf1	Tm7sf3		Gigyf2	Ncor2	Aurka
Gp9		Zfp385a	Kat2a	Igf1	Hmgb2	Prkab1		Pla2g16	2010204k13rik	Kif2c
Ncln		Myo10	Tada2b	Sfn	Cth	Ppm1d		Wdr35	Ephx2	Zfp874a
Bcas3		Tinagl1	Dgcr8	Sesn2	Timp1	Ddit4		Itm2a	Prpf6	Ccna2
Supt4a		Nanos1	Nfyc	Rprm	Gstm1	Procr		Zbtb5	Hspd1-ps3	Sapcd2
Dock7		Gdf9	Crebbp	Mdm2	Pdcd4	Ctsf		Ndufb2	B230118h07rik	Rhbdf2
Gata1		Kdm2b	Tnfrsf22	Sesn1	Tnfrsf12a	Upp1		Fndc10	Slc25a33	Plk2
Fgf15		Pla2g16	Rps27l	Cdkn1a	Il6	Vdr		Tyw1	Acy3	Cenpf
Socs5		Cln8	Bid	Steap3	Psen2	Pom121		Itgb4	Lrrc8e	Rab40c
Ctsg		Dennd2c	Bcl2l1	Gadd45b	Emp1	Sp1		Tnpo2	Gm6475	Hmmr
Spata24		Itm2a	Gdf15	Ccnd2	Crebbp	Jun		Mgmt	Rrp1b	Ccng1
Bdh1		Zbtb5	Ndrg1	Rchy1	Diablo	Ier3		Pidd1	Utp14a	Cdc20
Lysmd2		Dnajc5	Tsc2	Casp3	Pak1	Ninj1		Gpatch3	Tmem98	5830418p13rik
Fosl1		Zfp296	Pou4f1	Pten	Bid	Ralgds		Fitm2	Car8	Gm26315
Lhfpl4		Fitm2	Ccng1	Gtse1	Gpx3	Aen		Wwp1	Gm7094	Gas2l3
Limk1		Klc3	Dusp1	Shisa5	Rela	Rrp8		Fam110a	Hormad2	Hist1h2an
Capn5		Gins4	Cd82	Pmaip1	Bcl2l1	Traf4		Fosl1	Anp32b-ps1	Lsu-rrna_hsa_247
Pou3f2		Zkscan1	Gpx1	Casp8	Fez1	Sec61a1		Wdr61	Gm5616	2900052l18rik
Slirp		Tusc1	Bcl2	Fas	Cdc25b	Gls2		Ggct	Irak1bp1	Gm24447
1110065p20rik		Angpt1	Hic1	Apaf1	Rhob	Def6		Sdc1	Lrrc2	Racgap1
Ptcd1		Blcap	Arid3a	Sesn3	Dffa	Ankra2		Mri1	Tanc2	Pimreg
Metrn		Adrm1	Plk3	Mdm4	Btg3	Cd81		Lancl1	Amacr	9230114k14rik
Pbx2		Gaa	Foxa1	Ddb2	Cd44	Hras		Xrcc1	Mrps5	Rn7sk
Glod4		Tysnd1	Ctsd	Bax	Tnf	Rnf19b		Naa80	Zfp358	Kif14
Arrb1		Hip1r	Dusp5	Zmat3	Ebp	Ei24		Blcap	Clstn3	Cenpa
Hsd17b7		Mfsd9	Ppp1r13b	Ccng2	Gpx1	Hdac3		Fam32a	Stom	Sesn2
Gsdma		March3	Rrm2b	Trp53	Bmf	Kif13b		Dcaf4	1700001l05rik	Plk1
0610040j01rik		Cdt1	Trrap		Sod2	Cebpa		Nsmaf	Tpst1	Ppp1r13l
Paox		1700029j07rik	Htt		Gm20683	Rpl18		Homer3	Sel1l3	Mdm2
Cldn3		Dact1	Ep300		Sqstm1	Rps27l		Tysnd1	Cdkl5	Gm10184
Slc25a23		Hmgb3	Pcna		Rock1	Rhbdf2		March3	Dnajb3	Arhgef39
Dhodh		Slc46a1	Epha2		Bcap31	Plk2		Bet1l	Cryz	Cks2
Rsl24d1		Shroom2	Tfdp1		Ctnnb1	Fam162a		Erich1	Ac121783.1	Cdkn1a
Aloxe3		Rilpl2	Sfn		Ccnd1	Ndrg1		Dcxr	Polr1a	Kpna2
Cyp11a1		Arrb1	Mdm2		Erbb3	Rab40c		Zfyve21	Nags	Ccnf
Pwp1		Sdhaf1	Triap1		Fasl	Ppp1r15a		Zfand1	Slc6a20a	Cenpl
Cox7a2l		Zfp672	Sesn1		Vdac2	Hist1h1c		Sdhaf1	Kif7	Polk
Myo5a		Arfgef2	Bak1		Cdk2	Foxo3		Chchd5	Srxn1	Lpin1
Atxn10		Abcb6	Apc		Cd14	Ccng1		Natd1	Ssx2ip	Kif23
Tex14		Psmg4	Cdkn1a		Timp2	Nudt15		Fam216a	Tfdp2	Prc1
Pnkd		Unc119	Steap3		Psen1	Cd82		Pdrg1	Gm6104	Btg2
Nol9		Ccnk	Trp53bp2		Lgals3	Ada		Nthl1	Nsmf	Pif1
Dph1		Aldh7a1	Hdac2		Casp7	Cdkn2aip		Ino80b	Tfpi	Bub1b
Slc6a4		Cbfa2t2	Ddx5		Cdkn1b	Trafd1		Pmm1	Maged1	Abhd4
Lrrc46		Isoc1	Btg2		Hmox1	Mxd4		Ampd2	Nckap5l	Gm44521
Wdr89		Cers4	Atf3		Gsn	H2afj		Rap2b	Gm10169	Trp53inp1
Fndc5		Kdm6a	Rchy1		F2	Plk3		Dyrk3	Col18a1	Prr11
Uck2		Ubxn2a	Bnip3l		Dcn	Ctsd		Arhgef19	Vgll4	Cdkn3
Mapk6		Fbxl20	Spp1		Casp2	Irak1		Tmem203	Rcn3	Ect2
Nudt16l1		Npnt	E2f3		Gpx4	S100a10		Zfp251	Cetn4	Slc19a2
D11wsu47e		Kcnk7	Trp53inp1		Gsr	Fuca1		Abhd14a	Gm8741	Inka2
Tulp3		Dip2c	Pml		Cdkn1a	Pdgfa		Zfp688	Smyd2	Nusap1
Tmem88		Cmpk2	Gm42421		Gadd45b	Lrmp		Fbxl20	Deptor	Ddias
Rgs7bp		Tlcd1	Casp6		Dnaja1	Mxd1		Pskh1	Gm9480	Phlda3
Kif16b		Gab1	Bcl2a1d		Tspo	Vamp8		Perp	Cd2ap	Rnf169
Pik3r1		Irf2bpl	Mcl1		Cyld	Ptpre		Oxld1	Stk38l	Glipr1
Cnot10		Baiap2	Bcl2a1a		Btg2	Ier5		Adprhl2	Nucb2	Gm48771
Ttc1		Arhgap6	Pten		Atf3	Pcna		Slc12a4	Slc6a6	H2-ab1
Cadm3		Macrod1	Bcl2a1b		Ccnd2	Rrad		Ss18l2	Lyar	Gm10259
Akt3		Klhl21	Rb1		Sptan1	Tpd52l1		Baiap2	Ppan	Snhg15
Leprot		Hdac5	Tap1		Pea15a	Epha2		Piezo1	Pip4p2	Arhgap19
Agbl3		Gm9774	Bcl6		Nedd9	Ercc5		Klhl21	Gm12497	H2afx
Egfl6		Fgfbp3	Pmaip1		Bnip3l	Wrap73		Mak16	Dnajc21
Icam2		Id2	Gm29094		Wee1	Ccnd3		Tchp	Eif5a2
Chd6		D11wsu47e	Fas		Bcl2l11	Iscu		Fgfbp3	Dnaaf1
Acot9		Glis2	Pycard		Ifngr1	Ccp110		Ift27	Atp7b
Aff3		Chchd7	Apaf1		Cd69	Tcn2		Zfand2a	Ccdc92
Gon4l		Kif16b	Nradd		Ifitm1	St14		Gna15	Bc024063
Ubn1		Dnmt3b	Irf5		Dnajc3	Sfn		Arvcf	Eif6
Hsd11b2		Scaf4	Casp1		Sat1	Sertad3		Marcksl1	Dcun1d4
Chm		Eef2	Gm49369		H1f0	Abcc5		Ctxn1	Gm9892
Foxc1		Magee1	Ddb2		Casp3	Hmox1		Map3k6	Nckap5
Vps33a		Icam2	Rnf144b		Ifitm6	Mdm2		Ctc1	Gm9333
Art3		Prr22	Bax		Casp6	Triap1		Klhl26	Pard3
Ano9		Trak1	Bcl2l2		Lef1	Trib3		Serinc5	Cdkn2a
Lysmd3		Tmem40	Nfya		Bmp2	Sesn1		Chchd7	Gm14198
Gcc2		Tbcel	Map4k4		Anxa1	Bak1		Ccdc86	Mbtd1
Lypd3		Eme2	Trp53		Bcl10	Tax1bp3		Tmem63b	Slc30a10
Pcnt		Aff3			Mcl1	Dram1		Map3k20	Gm4924
Ifitm2		Tpst2			F2r	Tspyl2		R74862	Slc40a1
Zcchc4		Hsd11b2			App	Cdkn1a		Tmem192	Mcrip2
Rhbdf1		Ksr1			Rnasel	Steap3		Tef	Ddx10
Il17ra		Arhgap23			Tnfsf10	Fbxw7		Rbck1	Gm18867
Tmem161b		Egr1			Irf1	Btg2		Ppm1d	Dhrs3
Angptl6		Foxc1			Tap1	Atf3		Cpt1c	Cpne2
Xrn1		Gnmt			Txnip	Mapkapk3		Plod2	6030468b19rik
Cma1		Mlf2			Egr3	Ccnd2		Lrrc51	Proser2
Npr2		Gpsm1			Prf1	Rchy1		Atox1	Spryd7
Svip		Mef2a			Il18	Abhd4		Borcs8	Gm8041
Dnajb4		Tmem144			Satb1	Vwa5a		Rbm38	Rnf208
Acp5		Bik			Pmaip1	Polh		Zfp958	Tifa
Ier3		Sh2b3			Rara	Csrnp2		Cyp2u1	Sms-ps
Ddr1		Ddx31			Cd2	Klf4		Ddit4	Eif2b3
Ehmt1		Emilin2			Il1b	Sat1		Procr	Psma7
Gnpat		Ahdc1			Casp8	Slc19a2		Eng	Eif2s2
Dhcr7		Abcb1b			Fas	Mknk2		Thyn1	Fam92a
Acot10		Synm			Ppt1	Bmp2		Abcb1b	Gm22751
Atg2b		Gnptab			Plcb2	Rad51c		Synm	Mif
Ppp2r2a		Mtus2			Cd38	Fos		2010111i01rik	Arl6
1110017d15rik		Cast			Madd	Tob1		Gclc	Gm40466
Mospd3		Acp5			Birc3	Prmt2		Nomo1	Dnajc12
Cobl		Mc5r			Ifitm3	Slc3a2		Taf4b	Nr2f6
Spint1		Zbtb48			Casp1	Cyfip2		Bbc3	Gm22133
Ccl27a		Vdr			Bax	F2r		Gfer	Frmd6
Acvr2b		Kiss1r			Cflar	Cdk5r1		Pom121	Myrf
Hspbap1		Trem2			Bcl2l2	App		Scand1	Cdc42bpa
Fopnl		Dnajc18			Gch1	Phlda3		Ddr1	Morf4l1-ps1
Evi5l		Deaf1				Rb1		Ell	Lrrc17
Dcakd		Vamp5				Slc35d1		Glrx3	Spg20
Twf1		Zfp777				Rad9a		Llph	Abhd5
Fnbp1		Epb41				Tap1		Agpat5	Pdxp
Fahd2a		Brd7				S100a4		Dusp2	Crim1
Ankrd24		Smap2				Txnip		Cep170b	Ppp1r26
Dnajb12		Fgfr1op				Zfp36l1		Cdc42bpg	Gm49708
Apom		Zc3hav1l				Cgrrf1		Reep2	2310039h08rik
Stag3		Klrg2				Hist3h2a		Celf5	Gm15290
Myl12a		Hs6st1				Gm2a		Brap	Gm32031
Kif3b		Trak2				Hexim1		Ninj1	Gm7292
Prss36		Mad1l1				Btg1		Aen	Gm5837
Mapre1		Zfp12				Notch1		Specc1l	Nkapl
Mphosph10		Zgpat				Fas		Dusp28	Gm6136
Cltc		Tmem173				Apaf1		Gm49405	Nudt12
Dab2		Bglap2				Nupr1		Nfyb	Abcf1
Col11a2		Arx				Acvr1b		Traf4	Gm6710
Itga9		Usp32				Hspa4l		Ndufab1	Dusp16
Med15		Traf4				Casp1		Repin1	Gm43413
Epx		Zfp341				Gm49369		Cgref1	Aqp1
Cyp51		Atg4d				Ephx1		Gstz1	Gm12501
Pdcd4		2310011j03rik				Ddb2		Esrp2	Gas2
Tek		March8				Socs1		Acad8	Psmd7
Crlf2		Spry1				Bax		Rad51d	Tcerg1
Fkbpl		Esrp2				Zmat3		Gls2	Gm18722
Prelid2		Pcmtd2				Dgka		Aldh4a1	Acsl3
Lrrc58		Spata2l				Trp53		Mtfr1l	Spta1
Mpv17		Gls2						Prrc2b	Gm46344
Tbc1d5		Smad7						Ppp1r14a	Osbpl1a
Rnf125		Gpr37						Aaas	Gtpbp4
Lman2		Aldh4a1						Atp6v1e1	Galm
Slc46a3		Dip2a						Ifitm10	Ocln
St3gal2		Trpv2						Nupl2	Adat2
Gla		Tns1						Tor2a	2610008e11rik
Ubb		Foxp4						F8a	Marveld2
Slc25a30		E130309d02rik						Def6	Gm9097
Xpot		Kif3b						Yeats2	Thoc3
Gpr108		Nrarp						Pcyox1l	Hmgcs2
Fem1b		Prrc2b						Cd81	Dnajc2
Rbm18		Atpaf2						Sac3d1	Eif2b4
Plec		Ahnak2						Mpp7	Ppp1r2-ps2
Selenbp2		Abcb1a						1110012l19rik	Pcx
Lipg		Cyp17a1						Hras	Amdhd2
Creb3l4		Cabyr						Drg2	Nhlrc1
Atp8a1		Usp34						Ei24	Gstm5
Mlkl		Igf1r						Utp20	Ankrd11
Tmem150a		Zfp451						Espn	Ccdc74a
Fn3k		Cables2						Lonp2	Rp9
Ykt6		Taf5						Panx1	Tnfaip1
Elane		Cybrd1						Ubl3	Eif4g1
Mrpl10		Itga9						Slc4a11	Gm14391
Rnf220		Ankra2						Spryd4	Wdr60
Nfil3		Tmem107						Decr2	Plcg1
Lin7c		Sac3d1						Cenpt	Trim10
Scpep1		Hpn						Slc25a17	Xlr
Calml4		Hras						Rab37	Gm14650
Ppfia3		Espn						Rpusd2	Ppp1r2-ps4
Nup62		Lonp2						Chst14	Dmxl2
Map3k1		Mmp12						Atp13a2	Gm9095
P2rx1		Ipp						Mcee	Zfp775
Rasgrp2		Usp35						Slc27a3	Epb41l5
Pygo2		Slc25a30						Dapk1	Gm5853
Magi1		Irx5						2310057m21rik	Tmem184a
Anpep		Cnih4						Zfp874a	Asb13
Nedd1		Fnip2						Slc12a7	Nexn
Camsap3		Naa60						Hprt	Kdm7a
Gapdh		Cep120						Dnajb1	Sparc
Bcl2l13		Abhd15						Kifc1	Polr3f
Utp23		Cep95						2310022a10rik	Ube2j1
Gnpnat1		Fam83d						Ndufb6	Gm8494
Bcl2		Phldb3						Rps27l	Cebpz
Kif5b		Slc22a23						Map2k3	Car5b
Gprasp1		Cebpa						Rhbdf2	Rbm25
Hoxc4		Bc052040						Mkx	Utp14b
Ube3b		D5ertd579e						Plk2	Epb41l4aos
Isyna1		Dus3l						Qpctl	Luzp1
Rab3a		Iqsec1						Slc2a9	Gm20784
Enpp1		Txlna						Rbm43	Gm21378
Snca		Chka						Olfm1	Bcdin3d
Nme3		Lrpap1						Dlgap4	Ttl
1700030k09rik		Wdr20						Zfp750	Ddx21
Gm13306		Bid						Dhh	Rps4l
Nrbp2		Mark4						1700007k13rik	Gm10039
Abcc1		Zfp654						Efna1	Gm5539
Sigmar1		Msl2						Gdf15	Vcp-rs
Ptp4a1		Zfp750						Tmem150a	Taf1d
Ptp4a1		Efna1						Rnpepl1	Amd-ps5
Acer2		Tfap2e						Ppp2r5d	Kif13a
Fbxo21		Rbp7						Mfge8	Tbc1d12
Irak1		Adm						Tmem14a	Rsrc1
Wnk4		Ces2e						Ahi1	Rab30
Actn3		Foxl2						Lrrc28	Gm12337
Rasip1		Hes6						Rab40c	Gm10355
Srprb		Llgl1						Rxylt1	Mettl27
Map3k4		Zbtb43						Adh5	Gm10033
Pdxdc1		Mex3b						Ggta1	Zdhhc9
Impa1		Rhob						Plau	Fam110c
Agrn		Acsbg1						Crip2	Tcf23
Ippk		Vps13b						Cep104	Rabl2
Rab33a		Golga2						Foxo3	Gm14599
Ms4a3		Dffa						Ccng1	Fads2
Kctd9		Tsc2						Dglucy	Dnttip2
Ccl27b		Rasgef1a						Noxo1	Ac130718.2
Jak3		Tubgcp6						Dffb	Nfia
Selenbp1		Bglap						Gusb	Oxct1
Ywhag		Gpr183						Ptp4a3	D7bwg0826e
Ntn3		Cep164						Sytl1	Gnb5
Fads3		Aspscr1						Pdcd6ip	Akap7
Lrrc4		Zfp655						Ccdc122	2810004n23rik
Lat2		Dusp19						Trafd1	Il20rb
Fmo5		Crip2						Zfp692	Gm16379
Csrp1		Lzts1						Rnf14	9330159m07rik
Npl		Akap9						Hagh	Tbkbp1
Med1		Tbc1d14						Vpreb1	Nubpl
Sdf4		Gxylt1						Mxd4	Baz2b
Smagp		Gdpd5						Hmg20b	Sh3bgrl2
Map4		C530008m17rik						Elmo2	Pogk
Slc30a6		Kalrn						H2afj	Gm4285
Ift88		Camk1						Itpkc	Gm26965
Tmem86b		Hes2						Limk2	Mgll
Plxnd1		Urb1						Cby1	Gm42818
Tspan33		Hagh						Itpkb	Myo10
Snord7		Plekhm3						Ccno	Gm37194
Pecam1		Galnt11						Nudt18	Pcbd1
Tmem160		Gpt2						Serpine2	Tinagl1
Ccdc93		Cited1						Leo1	4933431e20rik
Ireb2		Phrf1						Aga	Cltb
Rufy3		Elmo2						Fbxw9	Mlf1
Zfp46		Hoxc6						Ubxn1	Them4
Dgke		Hic1						Sgsm2	Rapgef3
Kdm4b		Limk2						Acer2	Cd63
Appl1		Itpkb						Ctsd	Slc5a2
Agtrap		Wdr34						Cd80	Ift57
Dpf3		Nrbp2						Ubtd1	Gm7270
Chga		Slc25a25						Mapre3	Gm7270
Lman1		Dgat1						Alox5	Rcor2
Bnip2		Ash1l						Snx20	Zfp335
Gng3		Dqx1						Pigf	Polr3g
Art4		Fbrsl1						Gm21974	Dctd
Tox4		Gstt2						Mrs2	Gm4535
Itfg1		Brpf1						Gpr135	Cep131
Cd55b		Moap1						Klhl22	Mpp3
Gatm		Zc3hav1						Rhod	Spry4
Plcl2		Sipa1l2						Ulk1	Gm13803
Egfl8		Ulk1						Hyal2	Mvd
Klf9		Grhl2						Mettl6	Gm8234
Dad1		Tnfaip8l1						B4gat1	Sqor
Rhag		Mr1						Acad11	Amd-ps6
Rnh1		Wipi2						Rab42	Gm7535
Car5a		Usp6nl						Wrap53	Pidd1
Wdr33		Insr						Naa40	Armcx6
Trib3		Ggt1						Tbc1d2	Gm45315
Rnf6		Fech						Slc5a6	Smyd5
Taf1b		Zxdc						Tmem19	Cep83os
Map3k8		Myb						Ass1	Socs5
Ccdc88c		Man1c1						Pafah2	Eml5
Gm5416		Treml1						Rev1	Hkdc1
Ggps1		Arid2						Vps36	Atp8b5
Atp2b1		Fads3						Eed	Tmem205
Rab18		Lrp10						Slc35e4	Tfpt
B3gnt2		Gmcl1						Map2k4	Kank1
Galnt4		Brwd1						Commd3	Pet117
C2		Lat2						Zfp219	Pbx4
Pde7a		Crispld2						Plxdc2	Cachd1
Gosr1		Myo6						Epha2	Bdh1
Tax1bp3		Reep1						Pitpnc1	Klc3
Gpatch2		Galnt10						Ercc5	Spns2
Pou5f2		Tecpr2						Wrap73	Cbx2
Rab11fip1		2900026a02rik						Ikbip	Fxr1
Serinc3		Klhl6						Usp2	Aatf
Ccdc125		Gpc4						Tnip3	Gm4247
G0s2		Smtnl2						Haus2	Jcad
Psors1c2		Ttyh2						Rrp36	Habp4
Ank3		Ankrd46						Ltb4r1	Pik3c2a
Vps37a		Spice1						Eogt	Ac134458.1
Arpc4		Tspan33						Fam214a	B4galt6
Vcam1		Dab2ip						Zfp651	Nemf
Ddx25		Wrap73						Pard6g	Gm4724
Car1		Zfp46						Mesp2	Parvb
Vrk3		Mertk						Sfmbt1	Sdc1
Pds5a		Tgfbrap1						Fam102a	Gm10182
Prkci		Fam102b						Plpbp	Mrc1
Myo1c		Kdm4b						Tmbim1	Arhgef10
Tspo		Dis3l2						Ccp110	Gm13487
Rabif		Chst15						Rbl2	Tmsb15b1
Prdm2		2610021a01rik						Casp7	Rcbtb1
Atf3		Zfp62						Pltp	Ptk2
Nfatc2ip		Cnnm3						Polr2a	Angpt1
Slc25a24		Sema4d						Exoc2	Alpk1
Unkl		4921524j17rik						Vopp1	Itsn1
Ctf1		Intu						St14	Ccdc177
Lenep		Lonrf3						Tmem184b	Rnd2
Parp6		Fam102a						Sesn2	Tmsb15b2
Xcl1		Aff1						Fam160a2	Htatip2
Bc117090		Rnf166						Smpdl3b	Gm33280
Itpr3		Idua						Pitpnm1	Uri1
Dynlt1f		Dvl3						Rprm	Ano1
Sec62		Rfk						Nudt14	Tmsb15l
Dynlt1c		Zfp160						Abcc5	Pkd1l3
4931428f04rik		Cdkn1b						Hmox1	Nxf2
Pdzk1ip1		March2						Ncoa1	Gm8762
Slc39a4		Gak						Ppp1r13l	Nkapd1
Icmt		Gatm						Tspyl1	Zbtb12
Nrgn		Hoxc5						Polrmt	Map4k5
Dynlt1b		Smpdl3b						Sf3b5	Gm5191
Stfa2		Mlxip						Fam168a	Dcxr
Cd69		Med23						Mdm2	Tjap1
Wdr1		Abca7						Triap1	Topors
Stfa3		Abcc5						Arl13b	Gm44005
Rnf180		Cacnb3						Pros1	Gm37125
Nr3c1		Clk3						Eda2r	Gm10297
Ifitm1		Arhgap10						Ptpdc1	Gm18899
Cd93		Gamt						Mrpl39	Gm14295
Stk38		Mdm2						Bmp7	Elovl6
Noc3l		Gna11						Atp6v1h	Gm14434
Strn3		Dido1						Tpp1	Zdhhc15
Adora2b		Tsga10						Dnajc9	Tjp2
Tmem63a		Gde1						Serinc3	Svil
Pou2f1		Mib2						Mtmr10	Rangrf
Glipr2		Dock9						Tmem120a	Iqgap2
2010005h15rik		Mrpl39						Acaa1b	Fabp5
Lxn		Bmp7						Zfp52	Pecr
Hspa1a		Lmbr1l						Cdkn1a	Iqcb1
Capg		Wdr47						Ank3	Plekha8
Senp7		1700019d03rik						Emd	Gm14308
Gm3839		F2rl2						Ifi35	Flt1
Tmem189		Anxa9						Kif18b	Dkkl1
Stfa1		Zbtb34						Prps2	Pmm1
Pctp		Aktip						Capn10	Adat1
Pgrmc1		Mospd1						Hpcal1	2700081o15rik
Tbk1		Atp6v1h						Cnbd2	Ly75
Klc4		Ces2g						Polk	Etv4
Ifitm6		Trim3						Lpin1	Slc25a23
Arpp21		Cyb561d2						Frmd8	Ppm1l
Mbd4		Parp16						Poglut1	Kif20a
Tnnt1		Cdkn1a						Fbxw7	Fam169a
Asprv1		Ckb						Tbc1d8	Gm2026
Bend5		Abr						Adrb2	Gm26692
Dynlt1a		Lifr						Btg2	Dbf4
Adam15		Ccnf						Gne	Myo5a
Slc30a7		Usp15						Mybl1	Tspan12
Kctd10		Ank3						Mapkapk3	Kank3
Fos		Bap1						Nat9	Cdip1
Dcaf11		Limd1						Gtf3c1	Gm13305
Tob1		Trim7						Aebp2	Gm6166
Tusc3		Brd1						Rchy1	Ntpcr
Cd47		Kbtbd7						Srr	Kcne3
Erp44		Fam76a						Sh3bgrl3	Npnt
Rab31		Trim26						Abhd4	Pphln1
Hspa1b		Il10ra						N4bp1	Avil
Vamp2		Zfp367						Triobp	Zc2hc1a
Traf5		Blmh						Gse1	Mybpc3
Wfikkn2		Grk5						Ppil3	Gm16433
Gpr65		Camk2g						Ttc14	Gm9722
Tmem106b		Elf4						P2rx7	Mif-ps3
1600012h06rik		Frmd8						Auh	Ccdc85c
Snapin		Poglut1						Trp53inp1	Sgpl1
Cat		Micall2						Mthfd1	Ndufa10
Cdh1		Znfx1						Zfp456	Map1lc3a
Hopx		Hipk3						Scarb2	Emb
Siae		Hps6						Hspa1a	Echdc2
Gimap1		Znrd1						Rasl11a	Gdf3
Rps6ka4		Fbxo25						Tctn1	Larp4
Bc100530		Heg1						Pml	Acsf3
Zcchc18		Il1rap						Slc19a2	Gm38077
Cideb		Adrb2						Ccs	Ai464131
Sh3kbp1		Btg2						Frg2f1	Bdp1
Fcer2a		Arg2						Casp3	Zfp111
Hivep3		Abhd13						Ckap2	Gca
Kit		Grn						Trim11	Ttc3
Lpxn		Man2b1						Inka2	Marcksl1
Arsb		Unkl						Phf20l1	Gpd1
Cxcr5		Abhd4						Gpn3	Slc4a1
Zeb2		Tmcc2						Rab21	Gm47240
Slpi		Bub3						Fos	Ryk
Klre1		Kin						Ntn4	Igf2r
Srpx		Ifit3						Nuak2	Tle6
Emid1		Itpripl2						Slc25a42	Klhl26
Cd164		Gng2						Ypel3	Ltbp1
Degs1		Galnt12						Exoc4	Mllt3
Helz		Dstyk						Ai837181	Kif3a
Kbtbd11		Nedd9						Adam8	Dlc1
Cd247		Adssl1						Tmtc3	Bc1
Tlr1		Mafb						Mob1b	Gm9755
Sigirr		S1pr5						Trim32	Pxt1
Mef2c		Ado						Fdxr	Pde1c
Ctse		Wee1						Pqlc3	Sltm
Bcl11b		Bcl2l11						Dop1a	Bhlhb9
Gm5483		Itsn2						Lpar6	Asrgl1
Zzef1		Nuak1						Ddias	2410131k14rik
Bcl6		Crip1						Ppard	Kras
Slx1b		Zfp90						Tmem38a	Aspm
Gzma		Zyg11b						Tmem51	Irf6
Hipk2		Gnas						Csnk1g1	Mpo
Cebpb		Cxxc5						Rap2a	Mpzl1
Stfa2l1		Trp53inp1						Fam53b	Pura
4931414p19rik		Trp53i11						Kctd11	Gm6808
Pigw		Polh						Gtse1	Prss16
Krit1		Kcnc4						Dcbld1	Mcts2
Gm2a		Tollip						Shisa5	Pycr1
Thy1		Gpcpd1						Phlda3	Fkbp9
Bcar3		Wdfy2						Lgals8	Otud1
Rps6ka5		Tmem63a						Pnrc1	Gm18981
Gimap4		Glipr2						Mafk	Armcx2
Rasgrp1		C1qtnf1						Arl8a	Aff3
1700123o20rik		Ube2q1						Rpe	Hsf2
Myo1e		Hoxa5						Rb1	Chm
Egr2		Ceacam2						Tmem184c	2810025m15rik
Tapbp		Ltf						Il6ra	Hba-a2
Ifitm3		Inpp5e						Rnf169	Amd-ps4
Cyp4f18		Ccs						Slc35d1	Egr1
Rbm47		Enpp4						Apobec1	Gm48226
Mzb1		Smad5						Glipr1	Ppp1r2-ps6
Rnf111		Hpgd						Tap1	Gm45233
Ptgir		Ece1						Orai2	Lysmd3
Spata24		Kdm2a						Pmaip1	Bnip3
Gngt2		Zfyve1						Pak6	Twnk
Grhl1		Abtb2						Drap1	Zfp318
Gpr155		Ulbp1						Hexim1	A630089n07rik
Rab38		Smad3						Akr1b10	G3bp2
Prkcq		Sike1						Laptm4b	Ttk
Mxd3		Inpp5b						Btg1	Etfb
Cd55		Tor3a						Klhdc1	Marco
Ednra		Casp6						L3hypdh	Gm27605
Tmed7		Ceacam1						Notch1	Gphn
Rac3		Zap70						Fas	Gm24920
Hmbox1		Zfp746						Mgst2	1810010h24rik
Apba3		Asprv1						Apaf1	2011-09-01
Fbxl22		Etnk1						Ptprj	Gm14419
Ttyh3		Bmp2						Yipf2	Faah
Rhoh		Lpcat3						Cyp27a1	Bex1
Atg16l2		Snx32						Nradd	Gm5812
Ifi44l		Tnrc6c						H2-eb1	Gm6368
Gata3		Ypel3						Rasgrp3	Sbno1
Ccdc134		Mon2						Il15	Gkap1
Zbtb20		Mob1b						Bloc1s2	Rasal2
Ube2l6		Traf5						Itm2c	Rpl19-ps12
Lcp2		Kbtbd6						Neu3	Def8
Rasa2		Ptafr						Prcp	Ddit4
Pip5k1b		Ccdc117						Hacd2	Gpr146
Ccdc28b		Cant1						Mlec	Hk1os
Zdhhc13		Fgd3						Calhm2	Zfp820
Gm10358		Fam43a						Ephx1	Rap1gds1
Pag1		Fut4						Tmem43	Emilin2
Mgst3		Sptssa						Cdk2ap2	Mylpf
Cbfa2t3		Zfp319						Thumpd2	Gm15770
Naaa		Cyfip2						Myo9b	Synm
Arhgef3		Fli1						Pias3	Zfyve9
Gng10		Bcl2a1d						Pcgf3	Gm10451
Socs4		Abcg3						Cpped1	Tmem159
Il1rl2		Zfp780b						Agtpbp1	Prrc2c
Pla2g4a		Irgq						Scx	Gm11952
Fyco1		Uckl1						Enc1	Svip
Entpd1		Bcl2a1a						Esrra	Jund
Ankrd33b		Fam53b						Bax	Sorbs1
Il4		Isg15						Slc33a1	Bbc3
Klkb1		Cbx4						Icam1	Slc25a13
		Clp1						Acer3	Slc4a7
		Maf						Zfp809	Shcbp1l
		Traf3ip1						Man2b2	Mc5r
		Cideb						Izumo4	Gm6292
		Foxk2						Zmat3	Map3k3
		Ganc						Lzic	Hba-a1
		Metrnl						Susd6	Hist1h4a
		Strada						Dgka	Psma8
		Bcl2a1b						Arhgap27	Cep170b
		Ifit3b						Lnpep	Gm14305
		Pgap1						Ppp1r35	Pcdhga10
		Klhl20						Lrrc57	Dennd5b
		Orai1						Arap2	Pcdhga6
		Map3k14						Klhl42	Hist1h4f
		Dusp22						Fbxo34	Pcdhgb7
		Arl8a						Pomt2	Dhdh
		Zfp54						Phf8	Celf5
		Tmem184c						Fbxw4	Prmt5
		Fyn						Bmt2	Pcdhga8
		Rnf169						Prkd2	Pcdhga2
		Acap3						Sec22c	Pcdhgb5
		Eomes						Nabp1	Pcdhgb2
		H2-dmb1						Itpr2	Pcdhga11
		Zcchc24						Psrc1	Pcdhgb1
		Chac1						Plekha7	Pcdhga9
		Irf1						Trp53	Pcdhgc4
		Usp18							Pcdhgb6
		Prr5l							Pcdhga7
		Hvcn1							Pcdhgc5
		Mx1							Pcdhga4
		Itgam							Pcdhga1
		Alg9							Pcdhga3
		Ly6d							Pcdhgc3
		H2-dmb2							St3gal3
		Cnnm4							Gm21092
		Tox							Pcdhgb4
		Tsc22d3							Pcdhga12
		Arhgef6							Pcdhga5
		Abcd1							Aen
		Inpp4a							Slc25a4
		Celf2							Rps6kl1
		Gm29094							Cep19
		8030462n17rik							Gm49405
		Bcor							Timm13
		Blnk							Ccl27a
		Lbh							Fgf3
		Mdfic							Gm3365
		Akr1b10							Gm21811
		Ddx50							Gm11560
		Clcn4							Rccd1
		Dgkz							Pwp2
		Glcci1							Amd-ps3
		Mbnl1							Ccdc36
		B3galnt2							4632427e13rik
		Podnl1							Hist1h4k
		Ext2							Repin1
		Apaf1							E430021h15rik
		Mfhas1							Fn1
		Ptprj							Mex3a
		Egr2							Gm27219
		Fry							Qser1
		Zfp398							Eif3c
		Irf5							Ppargc1b
		Fcho2							Pex11a
		Irf4							Aldh4a1
		Cyp4f18							Spire2
		Arid1b							Foxp4
		Gna14							1190002n15rik
		Klhl28							Cth
		Casp1							Mphosph10
		Fam89b							Hist1h4b
		Fgf11							Prox2
		Cadm1							Gm2004
		Cst3							Dlgap5
		Ifih1							Arid4a
		Gpr155							Rftn1
		Gata2							Pop4
		Man1a							Cldn34c1
		Adcy6							Igf1r
		Xaf1							Lgalsl
		Mxi1							Cd81
		Mx2							Zfp990
		Chst3							Wbp4
		Dnajc6							Vwa8
		Rnf144b							Lrrc58
		Il2rb							Pigx
		Ldb1							Hist2h3b
		Junb							Pdcd5-ps
		Rbm4b							Panx1
		Ednra							Grwd1
		Creb3l2							Gm22774
		Disp1							Aw209491
		Maml1							Ac144860.3
		Tmem127							Chrna5
		Dock8							Ftl1-ps2
		Cflar							Abca2
		Kif1b							Ct009755.1
		Carns1							B4galt4
		Gata3							Zfp874a
		Zmat3							Gm29609
		Phf21a							Gm12164
		Tspan14							Gm28586
		Sox6							Gm47258
		Tmem64							Sapcd2
		Arhgap27							Cmtm8
		Vps13c							Anxa2
		Arhgap19							Dhps
		2009-09-01							Rnf128
		Rtp4							Nudt8
		Lrrc57							Raver1
		Cbfa2t3							Zfp386
		Naaa							Rhbdf2
		Mylip							Lpgat1
		Fbxo34							Plk2
		Gramd4							Qpctl
		Gch1							Slc2a9
		Inpp5d							Cd5l
		Gcnt2							Acot6
		Abcg1							Mir1949
		Arap1							Gm32468
		Manba							Zfp750
		Tmem128							Mrgprb1
		Fyco1							Gm15888
		Edem1							Ces2e
		Gramd1b							Psmd11
		Eaf1							Gm12454
		Plekha7							Gdf15
		Trim8							Rbm26
									Capn2
									Gadd45g
									Xlr3c
									Ctbp2
									Zfp422
									Rhob
									Coq5
									Gm26624
									Cdca2
									Ahi1
									Cnnm2
									Tctex1d4
									Cenpf
									Pou4f1
									Gpr174
									Scaper
									Trub1
									Map3k1
									Fnbp1l
									Ppp1r15a
									Sclt1
									Cep164
									Lpl
									Ccng1
									Mga
									Dglucy
									Mir692-2
									Camsap3
									Apoe
									Gm6566
									Dusp1
									Dffb
									Ptp4a3
									Smchd1
									Mir692-3
									Esco1
									Ac174471.1
									Kalrn
									Zfp934
									Plekhm3
									Ifnlr1
									D030028a08rik
									Gm43133
									Cited1
									Ckap2l
									Polr2d
									Gm26830
									Macrod2
									Fbxw9
									Gm15824
									Gm44760
									Camk1d
									Stx11
									Ash1l
									Gm47817
									Pinx1
									Cd80
									Katnal1
									Dusp5
									Was
									Cmip
									1700016f12rik
									5830418p13rik
									Gm38331
									4930452b06rik
									Gm26315
									Car9
									Igip
									Gm42748
									Klhl36
									4833412k13rik
									Rnu3b2
									Rnu3b2
									Ac165951.1
									Hist2h3c2
									Lgals1
									Ac122442.1
									Rspo3
									Unc45a
									Rnu3b4
									Rnu3b4
									Gm6311
									Rnu3b3
									Rnu3b3
									Rnu3b1
									Rnu3b1
									C030034l19rik
									Gm7432
									Treml1
									Snx30
									Ai506816
									Gm12366
									Lsu-rrna_hsa_247
									Xlr4b
									Smim8
									Tnfaip8
									Mrgprb2
									Gm6139
									2900052l18rik
									Gm24447
									Gm2788
									Gm21983
									Fscn1
									Arhgap33
									Fam160b1
									Nufip2
									Gm48027
									Epha2
									Tspan33
									Rab4b
									Pmfbp1
									A230056p14rik
									9230114k14rik
									Gm26853
									Rn7sk
									Slc30a3
									Gm43162
									Trap1a
									Gm29055
									Nfkbiz
									Mir692-1
									Hid1
									Hist1h2bk
									Gm7389
									Art4
									Ccrl2
									Gm44509
									2001-09-01
									6430590a07rik
									Casp7
									Tmem140
									Med29
									Rnase10
									Prkn
									Gm42986
									Spg11
									Tmem44
									Eps15l1
									Sesn2
									Mfsd13a
									Klf9
									Plk1
									Hist1h2bn
									Ppp1r13l
									Rassf4
									Gm28875
									Rhag
									Mdm2
									Colec11
									Kl
									Mov10
									Gm13378
									Lrg1
									Abhd8
									Atp2b1
									Klf13
									Lrrc61
									Gm37060
									Eda2r
									Gm13370
									Gm44116
									6330562c20rik
									Zbed6
									Lmf1
									Gm15590
									Gucy1a1
									Zfp946
									Dcn
									Rpl15-ps1
									Pip5k1c
									Mgarp
									Zfp61
									Tsg101-ps
									Ppox
									Ammecr1l
									Gm24098
									Cort
									Slc25a43
									Stard5
									Cdkn1a
									5430416n02rik
									Efnb3
									Steap3
									Zfp943
									Gm5120
									Slamf1
									Snora9
									Abhd2
									Chil3
									Trim7
									Gm5213
									Ano6
									Abhd14b
									Gm48146
									Dnase1l3
									Polk
									Lpin1
									Chd7
									Pkd1
									Gm37639
									Igsf11
									Gm44164
									Btg2
									Csf1r
									Gne
									Mybl1
									Gm25337
									Anxa11
									Nectin4
									Sp3os
									Sec24d
									Bbs9
									Car15
									Heatr5b
									Fbxl6
									Abhd4
									Tmcc2
									Gng2
									Gm25381
									Gfap
									Apip
									Aip
									Gm45251
									S100a6
									Gm43420
									Gm15956
									Xlr4c
									Gm42047
									Frmd4b
									Ftl2-ps
									Zcwpw1
									Gm37215
									Epm2a
									Gm43359
									Trp53inp1
									Rnf180
									Kcnc4
									Zfp456
									Ccl9
									Csrnp2
									Epcam
									Slc8a1
									Trdmt1
									Tnfrsf25
									Efcab2
									Gm15657
									Klc2
									Gm37303
									Capg
									H1f0
									Ano8
									Gm8189
									Fam151a
									Folr1
									Gm28151
									F13a1
									Rpl13a-ps1
									Slc19a2
									Prkce
									S100a8
									H2-m2
									Gm45311
									Hsd3b7
									Gm4607
									Ap3b1
									Lgals3bp
									Inka2
									Spry2
									Ccl6
									B130006d01rik
									Bscl2
									Hp
									Chpt1
									Maob
									Rad51c
									Tob1
									Slc25a42
									Ypel3
									3110040n11rik
									Pnp
									Vamp2
									Mpp1
									Csrp3
									Sp140
									Pqlc3
									Gchfr
									Kazald1
									Mcpt2
									Cd200r1
									Ddias
									Pigg
									Dhx58
									Gm44822
									Cat
									Gm48882
									S100a9
									Rnf103
									Spata13
									Enpp5
									Cep55
									Gm45289
									Nmrk1
									Caaa01066123.1
									Rps6ka4
									Isg15
									Atn1
									Kctd11
									Eri3
									Hist1h2bq
									Gtse1
									Phlda3
									Tnni3
									Lyz2
									Gm11772
									Samd10
									Cybb
									Hist1h2br
									Lrrc8d
									Gm43290
									Slc25a45
									Kcnj5
									Tmem106c
									Eif2ak2
									Cish
									Bahcc1
									Gsg1l
									Apobec1
									Gypa
									Usp18
									Mmp8
									Ighd
									Rps2-ps6
									Tap1
									Sh3gl1
									Mx1
									Txnip
									Jakmip1
									Psd4
									Mef2c
									Gm47015
									Prnp
									Tslp
									Btrc
									Gm48771
									Emilin1
									Pou2f2
									Dock10
									Clec9a
									Clca3a2
									Gm12691
									Gm45501
									Sema4b
									Ccdc114
									Ifi27l2a
									Pak6
									Irf7
									Irgm2
									Gm37183
									Eif2d
									Rnf213
									Rgl1
									Rps6ka5
									Mdm4-ps
									Akr1b10
									Gm45120
									C430002n11rik
									Nfkb2
									Phf1
									Slc39a13
									Gm38104
									Entpd3
									Tdo2
									Slco3a1
									Apaf1
									Slc12a1
									Fry
									Dnajc16
									Cdc42ep3
									Gm45807
									Apol7c
									Lrrc8b
									Acvr1b
									Gm10767
									Ifit1
									Iglc2
									Ccdc73
									Iglc3
									Ddx58
									Wls
									Tnfrsf21
									Neu3
									N4bp2l1
									Gpsm3
									Mamdc2
									Pde11a
									Prcp
									Tgtp1
									Tfb1m
									Hacd2
									Sbk1
									Foxd2os
									Fgf11
									Gm11532
									Oas2
									Phf11b
									Ifih1
									Lrp12
									A930015d03rik
									Gm44291
									Oasl2
									Xaf1
									Mx2
									Gm26473
									Rab38
									Tmem43
									Tgtp2
									Helz2
									Igha
									2900076a07rik
									Mdm4
									Mxd3
									Slc25a36
									Gm43814
									Cd55
									Clca3a1
									Dnajc6
									Gm43237
									Enc1
									Slfn5
									Oas3
									Tns3
									Sox6os
									Tbc1d9b
									C5ar2
									Rbfox1
									Eif4e3
									Gpr132
									Bax
									Icam1
									Zfp712
									Disp1
									Fam3c
									Stat2
									Psmb9
									Tfcp2
									4930523c07rik
									Syk
									Gm16316
									Dmd
									Plxnc1
									Bcl2l12
									Cux1
									Jchain
									Slc7a5
									Aqp11
									Atg16l2
									Oas1b
									Kif26b
									Rarres1
									Zmat3
									Cd48
									Gm45206
									Lzic
									Ube2l6
									P2ry14
									Sash3
									Stard8
									Ostf1
									Susd6
									Oas1a
									Sox6
									Dgka
									Mthfr
									Snhg15
									Arhgap27
									Parp11
									Trim21
									Car13
									Ccdc28b
									Acsl4
									Trim30a
									Kdm5d
									Ifi47
									H2-q4
									Osm
									Rtp4
									Lrrc57
									Kdm6b
									Cfap100
									Gm11131
									Samd9l
									Arap2
									Sp100
									Oas1g
									Tmc8
									Wnt2
									Gch1
									Fbxw4
									Rnase6
									Arhgef3
									Gm20503
									Gng10
									Gcnt2
									Ccm2
									Nfya
									Utrn
									Gbp2
									Itpr2
									Fam208a
									Fam222a
									Ifi203-ps
									Elmo1
									Map4k4
									Antxr2
									Cmtm3
									Cpeb4
									Igtp
									Psrc1
									Irs2
									H2-k2
									Ifi203
									Gm26812
									Ifi204
									Prdm11
									Lamc1
									Clcn2
									Eif2s3y
									Slc35g1
									Wdfy4
									Bst2
									Gm20559
									Gm20627
									Ddx3y
									Stat1
									Trp53
